# Supplementary material for: Aqua­[1,3-bis­(benzimidazol-2-yl)-2-oxapropane]­diethano­lmanganese(II) dipicrate ethanol disolvate
Source: Acta Crystallogr Sect E Struct Rep Online. 2010 Aug 4;66(Pt 9):m1058. doi: 10.1107/S1600536810030357 (PMC3008082; doi:10.1107/S1600536810030357)
Supplement: Supplementary file 1 [file e-66-m1058-sup1.cif]

##############################################################################
###                                                                        ###
###        Electronic paper (Acta Crystallographica Section E)             ###
###                                                                        ###
##############################################################################
#                                                                            #
# This CIF contains the data in a paper accepted for publication in Acta     #
# Crystallographica Section E. It conforms to the requirements of Notes      #
# for Authors for Section E, and has been peer reviewed under the auspices   #
# of the IUCr Commission on Journals.                                        #
#                                                                            #
# Full details of the Crystallographic Information File format               #
# are given in the paper "The Crystallographic Information File (CIF):       #
# a New Standard Archive File for Crystallography" by S. R. Hall, F. H.      #
# Allen and I. D. Brown [Acta Cryst. (1991), A47, 655-685].                  #
#                                                                            #
# The current version of the core CIF dictionary is obtainable from          #
# ftp://ftp.iucr.org/pub/cif_core.dic. The current version number is 2.4.    #
#                                                                            #
# Software is freely available for graphical display of the structure(s) in  #
# this CIF.  For information consult the CIF home page http://www.iucr.org/  #
# cif/home.html                                                              #
#                                                                            #
# This file may be used for bona fide research purposes within the           #
# scientific community so long as proper attribution is given to the journal # 
# article from which it was obtained.                                        #
#                                                                            #
##############################################################################
                                             
data_global
_audit_creation_method     SHELXL-97
_journal_data_validation_number     ?
_journal_date_recd_electronic     2010-07-08
_journal_date_accepted     2010-07-30
_journal_name_full     'Acta Crystallographica, Section E'
_journal_year     2010
_journal_volume     66
_journal_issue      9
_journal_page_first     m1058
_journal_page_last     m1058
_journal_paper_category     QM
_journal_coeditor_code     LH5083
_publ_contact_author_name     'Huilu Wu'
_publ_contact_author_address
;
 School of Chemical and Biological Engineering
 Lanzhou Jiaotong University
 Lanzhou 730070
 China
;
_publ_contact_author_email     wuhuilu@163.com
_publ_contact_author_fax     '+86 931 4956512'
_publ_contact_author_phone     '+86 931 3272032'
_publ_section_title
;
Aqua[1,3-bis(benzimidazol-2-yl)-2-oxapropane]diethanolmanganese(II) dipicrate
ethanol disolvate
;
loop_
    _publ_author_name
    _publ_author_address
    'Tao Sun'
;
School of Chemical and Biological Engineering
Lanzhou Jiaotong University
Lanzhou 730070
People's Republic of China
;
    'Ke Li'
;
School of Chemical and Biological Engineering
Lanzhou Jiaotong University
Lanzhou 730070
People's Republic of China
;
    'Yulin Lai'
;
School of Chemical and Biological Engineering
Lanzhou Jiaotong University
Lanzhou 730070
People's Republic of China
;
    'Ruihuan Chen'
;
School of Chemical and Biological Engineering
Lanzhou Jiaotong University
Lanzhou 730070
People's Republic of China
;
    'Huilu Wu'
;
School of Chemical and Biological Engineering
Lanzhou Jiaotong University
Lanzhou 730070
People's Republic of China
;
data_I
_chemical_name_systematic
;
Aqua[1,3-bis(benzimidazol-2-yl)-2-oxapropane]diethanolmanganese(II)
dipicrate ethanol disolvate
;
_chemical_name_common     ?
_chemical_formula_moiety     'C20 H28 Mn N4 O4, 2(C6 H2 N3 O7), 2(C2 H6 O)'
_chemical_formula_sum     'C36 H44 Mn N10 O20'
_chemical_formula_iupac
                '[Mn (C16 H14 N4 O) (C2 H6 O)2 (H2 O)] (C6 H2 N3 O7)2, 2C2 H6 O'
_chemical_formula_weight     991.75
_chemical_melting_point     ?
_symmetry_cell_setting     monoclinic
_symmetry_space_group_name_H-M     'P 21/c'
_symmetry_space_group_name_Hall     '-P 2ybc'
loop_
    _symmetry_equiv_pos_as_xyz
    'x, y, z'
    '-x, y+1/2, -z+1/2'
    '-x, -y, -z'
    'x, -y-1/2, z-1/2'
_cell_length_a     10.0519(3)
_cell_length_b     24.8584(8)
_cell_length_c     18.0291(7)
_cell_angle_alpha     90.00
_cell_angle_beta     98.5040(10)
_cell_angle_gamma     90.00
_cell_volume     4455.5(3)
_cell_formula_units_Z     4
_cell_measurement_reflns_used     8263
_cell_measurement_theta_min     3.2
_cell_measurement_theta_max     25.5
_cell_measurement_temperature     153(2)
_exptl_crystal_description     block
_exptl_crystal_colour     yellow
_exptl_crystal_size_max     0.39
_exptl_crystal_size_mid     0.25
_exptl_crystal_size_min     0.22
_exptl_crystal_density_diffrn     1.478
_exptl_crystal_density_meas     ?
_exptl_crystal_density_method     'not measured'
_exptl_crystal_F_000     2060
_exptl_absorpt_coefficient_mu     0.387
_exptl_absorpt_correction_type     multi-scan
_exptl_absorpt_process_details     '(SADABS; Sheldrick, 1996)'
_exptl_absorpt_correction_T_min     0.8638
_exptl_absorpt_correction_T_max     0.9198
_exptl_special_details
;
;
_diffrn_ambient_temperature     153(2)
_diffrn_radiation_type     MoK\a
_diffrn_radiation_wavelength     0.71073
_diffrn_radiation_source     'fine-focus sealed tube'
_diffrn_radiation_monochromator     graphite
_diffrn_measurement_device_type     'Bruker SMART APEXII'
_diffrn_measurement_method     '\w scans'
_diffrn_detector_area_resol_mean     ?
_diffrn_reflns_number     32660
_diffrn_reflns_av_R_equivalents     0.0450
_diffrn_reflns_av_sigmaI/netI     0.0442
_diffrn_reflns_theta_min     3.20
_diffrn_reflns_theta_max     25.00
_diffrn_reflns_theta_full     25.00
_diffrn_measured_fraction_theta_max     0.997
_diffrn_measured_fraction_theta_full     0.997
_diffrn_reflns_limit_h_min     -11
_diffrn_reflns_limit_h_max     11
_diffrn_reflns_limit_k_min     -26
_diffrn_reflns_limit_k_max     29
_diffrn_reflns_limit_l_min     -21
_diffrn_reflns_limit_l_max     21
_refine_special_details
;
 Refinement of F^2^ against ALL reflections.  The weighted R-factor wR and
 goodness of fit S are based on F^2^, conventional R-factors R are based
 on F, with F set to zero for negative F^2^. The threshold expression of
 F^2^ > 2sigma(F^2^) is used only for calculating R-factors(gt) etc. and is
 not relevant to the choice of reflections for refinement.  R-factors based
 on F^2^ are statistically about twice as large as those based on F, and R-
 factors based on ALL data will be even larger.
;
_reflns_number_total     7806
_reflns_number_gt     4707
_reflns_threshold_expression     'I>2\s(I)'
_refine_ls_structure_factor_coef     Fsqd
_refine_ls_matrix_type     full
_refine_ls_R_factor_all     0.1156
_refine_ls_R_factor_gt     0.0740
_refine_ls_wR_factor_gt     0.2096
_refine_ls_wR_factor_ref     0.2549
_refine_ls_goodness_of_fit_ref     1.074
_refine_ls_restrained_S_all     1.076
_refine_ls_number_reflns     7806
_refine_ls_number_parameters     603
_refine_ls_number_restraints     8
_refine_ls_hydrogen_treatment     constr
_refine_ls_weighting_scheme     calc
_refine_ls_weighting_details
                 'calc w=1/[\s^2^(Fo^2^)+(0.1644P)^2^] where P=(Fo^2^+2Fc^2^)/3'
_atom_sites_solution_hydrogens     geom
_atom_sites_solution_primary     direct
_atom_sites_solution_secondary     difmap
_refine_ls_shift/su_max     0.003
_refine_ls_shift/su_mean     0.000
_refine_diff_density_max     0.734
_refine_diff_density_min     -0.973
_refine_ls_extinction_method     none
_refine_ls_extinction_coef     ?
loop_
    _atom_type_symbol
    _atom_type_description
    _atom_type_scat_dispersion_real
    _atom_type_scat_dispersion_imag
    _atom_type_scat_source
    'C' 'C' 0.0033 0.0016
                         'International Tables Vol C Tables 4.2.6.8 and 6.1.1.4'
    'H' 'H' 0.0000 0.0000
                         'International Tables Vol C Tables 4.2.6.8 and 6.1.1.4'
    'Mn' 'Mn' 0.3368 0.7283
                         'International Tables Vol C Tables 4.2.6.8 and 6.1.1.4'
    'N' 'N' 0.0061 0.0033
                         'International Tables Vol C Tables 4.2.6.8 and 6.1.1.4'
    'O' 'O' 0.0106 0.0060
                         'International Tables Vol C Tables 4.2.6.8 and 6.1.1.4'
_computing_data_collection     'APEX2 (Bruker, 2000)'
_computing_cell_refinement     'SAINT (Bruker, 2000)'
_computing_data_reduction     'SAINT (Bruker, 2000)'
_computing_structure_solution     'SHELXS97 (Sheldrick, 2008)'
_computing_structure_refinement     'SHELXL97 (Sheldrick, 2008)'
_computing_molecular_graphics
                             'SHELXTL (Sheldrick, 2008) and PLATON (Spek, 2009)'
_computing_publication_material     'SHELXL97 (Sheldrick, 2008)'
loop_
    _atom_site_type_symbol
    _atom_site_label
    _atom_site_fract_x
    _atom_site_fract_y
    _atom_site_fract_z
    _atom_site_U_iso_or_equiv
    _atom_site_adp_type
    _atom_site_calc_flag
    _atom_site_refinement_flags
    _atom_site_occupancy
    _atom_site_disorder_assembly
    _atom_site_disorder_group
    Mn Mn 0.28926(6) 0.50170(2) 0.15226(4) 0.0402(3) Uani d . 1 . .
    O O1 0.4637(3) 0.50371(10) 0.09714(18) 0.0451(7) Uani d . 1 . .
    H H1W 0.4967 0.5364 0.0826 0.068 Uiso d R 1 . .
    H H2W 0.5072 0.4715 0.0900 0.068 Uiso d R 1 . .
    O O2 0.3980(4) 0.50978(15) 0.2620(2) 0.0687(10) Uani d . 1 . .
    H H2 0.3459 0.5085 0.3018 0.082 Uiso calc R 1 . .
    O O3 0.1054(4) 0.49324(12) 0.2034(2) 0.0597(9) Uani d . 1 . .
    H H3 0.0606 0.4596 0.1956 0.072 Uiso calc R 1 . .
    O O4 0.1588(3) 0.49524(10) 0.03089(16) 0.0380(7) Uani d . 1 . .
    N N1 0.2345(3) 0.58284(14) 0.10970(19) 0.0407(8) Uani d . 1 . .
    N N2 0.1547(3) 0.64007(13) 0.01947(19) 0.0401(8) Uani d . 1 . .
    H H2B 0.1184 0.6519 -0.0249 0.048 Uiso calc R 1 . .
    N N3 0.2699(3) 0.41580(13) 0.11969(19) 0.0387(8) Uani d . 1 . .
    N N4 0.2055(3) 0.35199(13) 0.03689(19) 0.0406(8) Uani d . 1 . .
    H H4B 0.1703 0.3367 -0.0055 0.049 Uiso calc R 1 . .
    C C1 0.2462(4) 0.63501(17) 0.1386(2) 0.0410(10) Uani d . 1 . .
    C C2 0.2999(4) 0.65352(19) 0.2102(3) 0.0485(11) Uani d . 1 . .
    H H2A 0.3319 0.6294 0.2497 0.058 Uiso calc R 1 . .
    C C3 0.3040(5) 0.70810(19) 0.2202(3) 0.0517(12) Uani d . 1 . .
    H H3A 0.3424 0.7220 0.2677 0.062 Uiso calc R 1 . .
    C C4 0.2539(5) 0.74418(19) 0.1633(3) 0.0516(12) Uani d . 1 . .
    H H4A 0.2583 0.7817 0.1733 0.062 Uiso calc R 1 . .
    C C5 0.1986(4) 0.72665(17) 0.0935(3) 0.0467(11) Uani d . 1 . .
    H H5A 0.1637 0.7510 0.0549 0.056 Uiso calc R 1 . .
    C C6 0.1962(4) 0.67122(17) 0.0824(2) 0.0419(10) Uani d . 1 . .
    C C7 0.1802(4) 0.58830(17) 0.0388(2) 0.0393(9) Uani d . 1 . .
    C C8 0.1595(4) 0.54227(15) -0.0147(2) 0.0391(10) Uani d . 1 . .
    H H8A 0.0730 0.5460 -0.0485 0.047 Uiso calc R 1 . .
    H H8B 0.2333 0.5405 -0.0454 0.047 Uiso calc R 1 . .
    C C9 0.1768(4) 0.44668(16) -0.0084(2) 0.0408(10) Uani d . 1 . .
    H H9A 0.2485 0.4511 -0.0401 0.049 Uiso calc R 1 . .
    H H9B 0.0924 0.4365 -0.0409 0.049 Uiso calc R 1 . .
    C C10 0.2155(4) 0.40456(17) 0.0506(2) 0.0387(10) Uani d . 1 . .
    C C11 0.2612(4) 0.32574(17) 0.1022(2) 0.0414(10) Uani d . 1 . .
    C C12 0.2816(4) 0.27105(17) 0.1189(3) 0.0480(11) Uani d . 1 . .
    H H12A 0.2526 0.2437 0.0833 0.058 Uiso calc R 1 . .
    C C13 0.3455(4) 0.2593(2) 0.1892(3) 0.0523(12) Uani d . 1 . .
    H H13A 0.3623 0.2228 0.2030 0.063 Uiso calc R 1 . .
    C C14 0.3872(5) 0.3002(2) 0.2416(3) 0.0539(12) Uani d . 1 . .
    H H14A 0.4323 0.2905 0.2898 0.065 Uiso calc R 1 . .
    C C15 0.3647(4) 0.35295(18) 0.2253(2) 0.0461(11) Uani d . 1 . .
    H H15A 0.3908 0.3800 0.2617 0.055 Uiso calc R 1 . .
    C C16 0.3016(4) 0.36626(17) 0.1529(2) 0.0392(10) Uani d . 1 . .
    C C17 0.5414(7) 0.5170(4) 0.2839(4) 0.111(3) Uani d . 1 . .
    H H17A 0.5843 0.5187 0.2379 0.134 Uiso calc R 1 . .
    H H17B 0.5775 0.4848 0.3125 0.134 Uiso calc R 1 . .
    C C18 0.5828(9) 0.5670(4) 0.3312(6) 0.158(4) Uani d . 1 . .
    H H18A 0.6809 0.5678 0.3445 0.237 Uiso calc R 1 . .
    H H18B 0.5413 0.5659 0.3771 0.237 Uiso calc R 1 . .
    H H18C 0.5527 0.5993 0.3024 0.237 Uiso calc R 1 . .
    C C19 0.0450(6) 0.5308(2) 0.2460(4) 0.0798(18) Uani d . 1 . .
    H H19A 0.0727 0.5674 0.2328 0.096 Uiso calc R 1 . .
    H H19B 0.0794 0.5249 0.2998 0.096 Uiso calc R 1 . .
    C C20 -0.1021(6) 0.5284(3) 0.2355(4) 0.099(2) Uani d . 1 . .
    H H20A -0.1365 0.5555 0.2674 0.148 Uiso calc R 1 . .
    H H20B -0.1307 0.4926 0.2493 0.148 Uiso calc R 1 . .
    H H20C -0.1375 0.5356 0.1828 0.148 Uiso calc R 1 . .
    O O5 0.5161(3) 0.41792(12) 0.00890(15) 0.0447(7) Uani d . 1 . .
    O O6 0.3795(4) 0.40081(15) -0.1255(2) 0.0732(11) Uani d . 1 . .
    O O7 0.3734(4) 0.32152(15) -0.1712(2) 0.0725(11) Uani d . 1 . .
    O O8 0.5357(7) 0.16990(18) -0.0341(4) 0.126(2) Uani d . 1 . .
    O O9 0.6222(7) 0.17536(18) 0.0825(4) 0.136(2) Uani d . 1 . .
    O O10 0.7047(3) 0.34095(14) 0.1990(2) 0.0673(10) Uani d . 1 . .
    O O11 0.6462(4) 0.41649(13) 0.1475(2) 0.0643(9) Uani d . 1 . .
    N N5 0.4079(4) 0.35240(16) -0.1193(2) 0.0524(10) Uani d . 1 . .
    N N6 0.5727(7) 0.1957(2) 0.0240(4) 0.102(2) Uani d . 1 . .
    N N7 0.6505(4) 0.36722(16) 0.1451(2) 0.0509(10) Uani d . 1 . .
    C C21 0.5280(4) 0.36791(18) 0.0124(2) 0.0419(10) Uani d . 1 . .
    C C22 0.4763(5) 0.33195(17) -0.0490(3) 0.0465(11) Uani d . 1 . .
    C C23 0.4907(5) 0.2772(2) -0.0454(3) 0.0614(14) Uani d . 1 . .
    H H23A 0.4560 0.2555 -0.0872 0.074 Uiso calc R 1 . .
    C C24 0.5567(5) 0.25352(19) 0.0198(3) 0.0629(14) Uani d . 1 . .
    C C25 0.6078(5) 0.28421(19) 0.0812(3) 0.0576(13) Uani d . 1 . .
    H H25A 0.6533 0.2676 0.1252 0.069 Uiso calc R 1 . .
    C C26 0.5921(4) 0.33915(17) 0.0778(3) 0.0458(11) Uani d . 1 . .
    N N8 0.9544(5) 0.17124(16) 0.1081(3) 0.0783(15) Uani d D 1 . .
    N N9 1.1077(4) 0.21015(19) 0.3675(2) 0.0564(11) Uani d . 1 . .
    O O12 0.9230(4) 0.28313(12) 0.08169(19) 0.0605(9) Uani d . 1 A .
    O O13 0.9718(8) 0.1816(3) 0.0434(3) 0.075(3) Uiso d PD 0.577(11) A 1
    O O14 0.9109(8) 0.1275(2) 0.1270(4) 0.081(3) Uiso d PD 0.577(11) A 1
    O O13A 0.8804(10) 0.1802(4) 0.0484(5) 0.083(4) Uiso d PD 0.423(11) A 2
    O O14A 0.9955(13) 0.1244(3) 0.1159(7) 0.097(4) Uiso d PD 0.423(11) A 2
    O O15 1.1017(3) 0.16073(15) 0.3786(2) 0.0662(10) Uani d . 1 . .
    O O16 1.1480(4) 0.24173(17) 0.4180(2) 0.0685(10) Uani d . 1 . .
    O O17 1.0423(3) 0.38875(13) 0.25535(19) 0.0590(9) Uani d . 1 A .
    O O18 0.9626(3) 0.38007(12) 0.13932(18) 0.0517(8) Uani d . 1 A .
    C C27 0.9682(4) 0.26778(18) 0.1456(3) 0.0481(11) Uani d . 1 . .
    C C28 0.9854(5) 0.21100(18) 0.1660(3) 0.0523(12) Uani d . 1 A .
    C C29 1.0283(5) 0.19286(19) 0.2356(3) 0.0538(12) Uani d . 1 . .
    H H29A 1.0340 0.1553 0.2453 0.065 Uiso calc R 1 A .
    C C30 1.0641(4) 0.22935(19) 0.2930(3) 0.0472(11) Uani d . 1 A .
    C C31 1.0545(4) 0.28391(18) 0.2804(3) 0.0459(11) Uani d . 1 . .
    H H31A 1.0793 0.3085 0.3204 0.055 Uiso calc R 1 A .
    C C32 1.0087(4) 0.30245(17) 0.2095(3) 0.0429(10) Uani d . 1 A .
    N N10 1.0031(3) 0.36034(15) 0.2009(2) 0.0456(9) Uani d . 1 . .
    O O19 0.7129(15) 0.0593(3) -0.0039(7) 0.280(6) Uani d D 1 . .
    H H19 0.6622 0.0906 -0.0120 0.420 Uiso d R 1 . .
    C C33 0.8305(13) 0.0560(5) -0.0371(9) 0.292(14) Uani d D 1 . .
    H H33A 0.8446 0.0190 -0.0547 0.351 Uiso calc R 1 . .
    H H33B 0.9103 0.0672 -0.0016 0.351 Uiso calc R 1 . .
    C C34 0.8024(13) 0.0960(5) -0.1043(6) 0.169(5) Uani d D 1 . .
    H H34A 0.8783 0.0956 -0.1327 0.253 Uiso calc R 1 . .
    H H34B 0.7909 0.1324 -0.0853 0.253 Uiso calc R 1 . .
    H H34C 0.7202 0.0851 -0.1372 0.253 Uiso calc R 1 . .
    O O20 0.7010(7) -0.0141(3) 0.1132(3) 0.141(2) Uani d . 1 . .
    H H20 0.7056 0.0099 0.0742 0.211 Uiso d R 1 . .
    C C35 0.6637(14) -0.0651(4) 0.0749(6) 0.173(5) Uani d . 1 . .
    H H35A 0.6185 -0.0878 0.1087 0.208 Uiso calc R 1 . .
    H H35B 0.5970 -0.0573 0.0300 0.208 Uiso calc R 1 . .
    C C36 0.7723(13) -0.0961(6) 0.0511(8) 0.214(6) Uani d . 1 . .
    H H36A 0.7349 -0.1271 0.0216 0.320 Uiso calc R 1 . .
    H H36B 0.8329 -0.1086 0.0954 0.320 Uiso calc R 1 . .
    H H36C 0.8224 -0.0735 0.0204 0.320 Uiso calc R 1 . .
loop_
    _atom_site_aniso_label
    _atom_site_aniso_U_11
    _atom_site_aniso_U_22
    _atom_site_aniso_U_33
    _atom_site_aniso_U_12
    _atom_site_aniso_U_13
    _atom_site_aniso_U_23
    Mn 0.0467(4) 0.0440(4) 0.0288(4) 0.0027(3) 0.0021(3) 0.0021(3)
    O1 0.0509(17) 0.0410(16) 0.0441(19) 0.0022(12) 0.0094(14) -0.0005(12)
    O2 0.069(2) 0.097(3) 0.037(2) 0.0132(19) -0.0015(17) -0.0032(18)
    O3 0.072(2) 0.0499(19) 0.063(2) -0.0003(15) 0.0297(19) -0.0059(15)
    O4 0.0453(16) 0.0409(16) 0.0264(15) -0.0014(12) 0.0004(12) 0.0018(11)
    N1 0.046(2) 0.046(2) 0.029(2) 0.0010(16) 0.0013(15) 0.0035(16)
    N2 0.0444(19) 0.0419(19) 0.034(2) 0.0032(16) 0.0049(15) 0.0081(16)
    N3 0.0424(18) 0.0445(19) 0.0288(19) 0.0023(16) 0.0039(15) 0.0025(15)
    N4 0.049(2) 0.0394(19) 0.033(2) -0.0035(16) 0.0043(16) -0.0026(15)
    C1 0.040(2) 0.044(2) 0.040(3) -0.0014(19) 0.0064(18) 0.0005(19)
    C2 0.053(3) 0.055(3) 0.037(3) 0.001(2) 0.005(2) -0.001(2)
    C3 0.052(3) 0.055(3) 0.048(3) -0.006(2) 0.005(2) -0.012(2)
    C4 0.053(3) 0.046(3) 0.057(3) -0.005(2) 0.013(2) -0.005(2)
    C5 0.050(3) 0.041(2) 0.050(3) -0.003(2) 0.013(2) 0.004(2)
    C6 0.039(2) 0.047(2) 0.040(3) -0.0027(19) 0.0091(19) 0.000(2)
    C7 0.040(2) 0.044(2) 0.035(2) -0.0012(18) 0.0080(18) 0.0044(19)
    C8 0.047(2) 0.039(2) 0.030(2) 0.0014(18) 0.0031(18) 0.0055(18)
    C9 0.046(2) 0.045(2) 0.031(2) 0.0011(19) 0.0054(18) 0.0008(19)
    C10 0.041(2) 0.044(2) 0.031(2) -0.0023(18) 0.0054(18) -0.0025(18)
    C11 0.041(2) 0.049(3) 0.036(2) 0.0030(19) 0.0106(19) 0.0059(19)
    C12 0.053(3) 0.043(2) 0.049(3) 0.002(2) 0.012(2) 0.005(2)
    C13 0.054(3) 0.051(3) 0.055(3) 0.006(2) 0.016(2) 0.013(2)
    C14 0.055(3) 0.063(3) 0.044(3) 0.009(2) 0.009(2) 0.017(2)
    C15 0.052(3) 0.050(3) 0.035(2) 0.004(2) 0.004(2) 0.005(2)
    C16 0.042(2) 0.040(2) 0.036(2) 0.0058(18) 0.0070(18) 0.0012(18)
    C17 0.089(5) 0.165(7) 0.072(5) 0.017(5) -0.015(4) -0.028(5)
    C18 0.110(7) 0.207(10) 0.143(9) 0.032(6) -0.029(6) -0.047(8)
    C19 0.081(4) 0.074(4) 0.094(5) -0.004(3) 0.046(4) -0.025(3)
    C20 0.076(4) 0.118(6) 0.102(6) 0.016(4) 0.014(4) -0.016(4)
    O5 0.0531(18) 0.0412(17) 0.0388(18) 0.0014(13) 0.0033(14) -0.0009(13)
    O6 0.090(3) 0.060(2) 0.060(2) -0.010(2) -0.0173(19) -0.0121(19)
    O7 0.074(2) 0.077(2) 0.066(3) -0.0082(19) 0.0099(19) -0.038(2)
    O8 0.185(6) 0.047(3) 0.154(6) -0.004(3) 0.049(4) -0.016(3)
    O9 0.215(7) 0.048(3) 0.142(5) 0.018(3) 0.022(5) 0.026(3)
    O10 0.065(2) 0.073(2) 0.062(2) 0.0082(17) 0.0048(18) 0.0288(19)
    O11 0.081(2) 0.049(2) 0.054(2) 0.0006(17) -0.0159(18) 0.0049(16)
    N5 0.053(2) 0.052(2) 0.054(3) -0.0099(19) 0.0130(19) -0.015(2)
    N6 0.148(6) 0.040(3) 0.125(6) -0.006(3) 0.047(5) -0.003(3)
    N7 0.048(2) 0.055(2) 0.050(3) 0.0026(19) 0.0088(18) 0.015(2)
    C21 0.041(2) 0.043(3) 0.043(3) -0.0030(19) 0.0125(19) -0.0008(19)
    C22 0.050(3) 0.043(3) 0.050(3) 0.000(2) 0.017(2) -0.006(2)
    C23 0.068(3) 0.052(3) 0.072(4) -0.011(2) 0.033(3) -0.017(3)
    C24 0.071(3) 0.039(3) 0.086(4) 0.002(2) 0.033(3) 0.007(3)
    C25 0.058(3) 0.049(3) 0.071(4) 0.000(2) 0.026(3) 0.012(3)
    C26 0.044(2) 0.043(2) 0.054(3) -0.0011(19) 0.016(2) 0.003(2)
    N8 0.126(4) 0.042(2) 0.059(3) -0.009(2) -0.012(3) 0.017(2)
    N9 0.047(2) 0.070(3) 0.053(3) 0.011(2) 0.010(2) 0.027(2)
    O12 0.082(2) 0.0488(18) 0.046(2) -0.0060(17) -0.0055(17) 0.0109(15)
    O15 0.060(2) 0.078(3) 0.062(2) 0.0123(18) 0.0136(17) 0.0355(19)
    O16 0.074(2) 0.087(3) 0.043(2) 0.017(2) 0.0025(18) 0.011(2)
    O17 0.078(2) 0.0529(19) 0.043(2) -0.0001(16) 0.0018(17) 0.0019(16)
    O18 0.0632(19) 0.0477(18) 0.0436(19) 0.0062(14) 0.0056(15) 0.0143(15)
    C27 0.051(3) 0.049(3) 0.042(3) 0.001(2) -0.001(2) 0.014(2)
    C28 0.063(3) 0.045(3) 0.049(3) -0.007(2) 0.006(2) 0.007(2)
    C29 0.057(3) 0.048(3) 0.056(3) 0.001(2) 0.006(2) 0.019(2)
    C30 0.045(2) 0.055(3) 0.041(3) 0.004(2) 0.007(2) 0.015(2)
    C31 0.043(2) 0.055(3) 0.040(3) 0.008(2) 0.0060(19) 0.010(2)
    C32 0.040(2) 0.046(2) 0.044(3) 0.0045(19) 0.0096(19) 0.009(2)
    N10 0.044(2) 0.050(2) 0.043(2) 0.0028(17) 0.0068(17) 0.0086(19)
    O19 0.45(2) 0.109(6) 0.316(15) -0.045(9) 0.159(14) -0.037(7)
    C33 0.189(13) 0.151(13) 0.57(4) -0.059(11) 0.17(2) -0.138(18)
    C34 0.245(14) 0.125(8) 0.140(10) -0.038(8) 0.036(9) 0.005(7)
    O20 0.195(7) 0.160(5) 0.072(4) -0.043(4) 0.035(4) -0.030(3)
    C35 0.260(15) 0.138(9) 0.127(9) -0.058(9) 0.047(9) -0.050(7)
    C36 0.172(11) 0.272(16) 0.184(13) 0.080(11) -0.015(9) -0.025(12)
_geom_special_details
;
 All esds (except the esd in the dihedral angle between two l.s. planes)
 are estimated using the full covariance matrix.  The cell esds are taken
 into account individually in the estimation of esds in distances, angles
 and torsion angles; correlations between esds in cell parameters are only
 used when they are defined by crystal symmetry.  An approximate (isotropic)
 treatment of cell esds is used for estimating esds involving l.s. planes.
;
loop_
    _geom_bond_atom_site_label_1
    _geom_bond_atom_site_label_2
    _geom_bond_site_symmetry_2
    _geom_bond_distance
    _geom_bond_publ_flag
    Mn O2 . 2.123(4) ?
    Mn O1 . 2.140(3) ?
    Mn O3 . 2.194(3) ?
    Mn N1 . 2.199(3) ?
    Mn N3 . 2.215(3) ?
    Mn O4 . 2.384(3) ?
    O1 H1W . 0.9300 ?
    O1 H2W . 0.9301 ?
    O2 C17 . 1.449(8) ?
    O2 H2 . 0.9500 ?
    O3 C19 . 1.404(6) ?
    O3 H3 . 0.9500 ?
    O4 C9 . 1.425(5) ?
    O4 C8 . 1.429(5) ?
    N1 C7 . 1.320(5) ?
    N1 C1 . 1.396(5) ?
    N2 C7 . 1.348(5) ?
    N2 C6 . 1.386(5) ?
    N2 H2B . 0.8800 ?
    N3 C10 . 1.314(5) ?
    N3 C16 . 1.386(5) ?
    N4 C10 . 1.331(5) ?
    N4 C11 . 1.389(5) ?
    N4 H4B . 0.8800 ?
    C1 C6 . 1.393(6) ?
    C1 C2 . 1.401(6) ?
    C2 C3 . 1.369(6) ?
    C2 H2A . 0.9500 ?
    C3 C4 . 1.400(7) ?
    C3 H3A . 0.9500 ?
    C4 C5 . 1.369(6) ?
    C4 H4A . 0.9500 ?
    C5 C6 . 1.392(6) ?
    C5 H5A . 0.9500 ?
    C7 C8 . 1.491(6) ?
    C8 H8A . 0.9900 ?
    C8 H8B . 0.9900 ?
    C9 C10 . 1.502(6) ?
    C9 H9A . 0.9900 ?
    C9 H9B . 0.9900 ?
    C11 C16 . 1.381(6) ?
    C11 C12 . 1.401(6) ?
    C12 C13 . 1.365(7) ?
    C12 H12A . 0.9500 ?
    C13 C14 . 1.409(7) ?
    C13 H13A . 0.9500 ?
    C14 C15 . 1.356(6) ?
    C14 H14A . 0.9500 ?
    C15 C16 . 1.403(6) ?
    C15 H15A . 0.9500 ?
    C17 C18 . 1.531(11) ?
    C17 H17A . 0.9900 ?
    C17 H17B . 0.9900 ?
    C18 H18A . 0.9800 ?
    C18 H18B . 0.9800 ?
    C18 H18C . 0.9800 ?
    C19 C20 . 1.464(8) ?
    C19 H19A . 0.9900 ?
    C19 H19B . 0.9900 ?
    C20 H20A . 0.9800 ?
    C20 H20B . 0.9800 ?
    C20 H20C . 0.9800 ?
    O5 C21 . 1.250(5) ?
    O6 N5 . 1.238(5) ?
    O7 N5 . 1.220(5) ?
    O8 N6 . 1.236(8) ?
    O9 N6 . 1.209(8) ?
    O10 N7 . 1.229(5) ?
    O11 N7 . 1.227(5) ?
    N5 C22 . 1.443(6) ?
    N6 C24 . 1.448(7) ?
    N7 C26 . 1.446(6) ?
    C21 C26 . 1.447(6) ?
    C21 C22 . 1.457(6) ?
    C22 C23 . 1.370(6) ?
    C23 C24 . 1.392(8) ?
    C23 H23A . 0.9500 ?
    C24 C25 . 1.379(7) ?
    C25 C26 . 1.375(6) ?
    C25 H25A . 0.9500 ?
    N8 O13 . 1.232(5) ?
    N8 O14A . 1.236(5) ?
    N8 O13A . 1.236(5) ?
    N8 O14 . 1.239(5) ?
    N8 C28 . 1.437(6) ?
    N9 O16 . 1.224(5) ?
    N9 O15 . 1.247(5) ?
    N9 C30 . 1.433(6) ?
    O12 C27 . 1.235(5) ?
    O17 N10 . 1.226(5) ?
    O18 N10 . 1.227(4) ?
    C27 C32 . 1.448(6) ?
    C27 C28 . 1.462(6) ?
    C28 C29 . 1.344(6) ?
    C29 C30 . 1.383(7) ?
    C29 H29A . 0.9500 ?
    C30 C31 . 1.376(6) ?
    C31 C32 . 1.373(6) ?
    C31 H31A . 0.9500 ?
    C32 N10 . 1.448(6) ?
    O19 C33 . 1.404(9) ?
    O19 H19 . 0.9299 ?
    C33 C34 . 1.560(10) ?
    C33 H33A . 0.9900 ?
    C33 H33B . 0.9900 ?
    C34 H34A . 0.9800 ?
    C34 H34B . 0.9800 ?
    C34 H34C . 0.9800 ?
    O20 C35 . 1.466(10) ?
    O20 H20 . 0.9296 ?
    C35 C36 . 1.451(14) ?
    C35 H35A . 0.9900 ?
    C35 H35B . 0.9900 ?
    C36 H36A . 0.9800 ?
    C36 H36B . 0.9800 ?
    C36 H36C . 0.9800 ?
loop_
    _geom_angle_atom_site_label_1
    _geom_angle_atom_site_label_2
    _geom_angle_atom_site_label_3
    _geom_angle_site_symmetry_1
    _geom_angle_site_symmetry_3
    _geom_angle
    _geom_angle_publ_flag
    O2 Mn O1 . . 94.95(14) ?
    O2 Mn O3 . . 88.13(15) ?
    O1 Mn O3 . . 175.05(11) ?
    O2 Mn N1 . . 107.83(13) ?
    O1 Mn N1 . . 89.80(12) ?
    O3 Mn N1 . . 92.95(12) ?
    O2 Mn N3 . . 110.56(13) ?
    O1 Mn N3 . . 86.88(11) ?
    O3 Mn N3 . . 88.41(12) ?
    N1 Mn N3 . . 141.62(13) ?
    O2 Mn O4 . . 177.23(12) ?
    O1 Mn O4 . . 87.29(11) ?
    O3 Mn O4 . . 89.76(12) ?
    N1 Mn O4 . . 70.50(11) ?
    N3 Mn O4 . . 71.15(10) ?
    Mn O1 H1W . . 120.2 ?
    Mn O1 H2W . . 118.7 ?
    H1W O1 H2W . . 121.1 ?
    C17 O2 Mn . . 128.3(4) ?
    C17 O2 H2 . . 115.8 ?
    Mn O2 H2 . . 115.8 ?
    C19 O3 Mn . . 128.7(3) ?
    C19 O3 H3 . . 115.6 ?
    Mn O3 H3 . . 115.6 ?
    C9 O4 C8 . . 113.3(3) ?
    C9 O4 Mn . . 114.9(2) ?
    C8 O4 Mn . . 115.1(2) ?
    C7 N1 C1 . . 105.4(3) ?
    C7 N1 Mn . . 118.6(3) ?
    C1 N1 Mn . . 136.0(3) ?
    C7 N2 C6 . . 107.4(4) ?
    C7 N2 H2B . . 126.3 ?
    C6 N2 H2B . . 126.3 ?
    C10 N3 C16 . . 104.9(3) ?
    C10 N3 Mn . . 117.7(3) ?
    C16 N3 Mn . . 137.4(3) ?
    C10 N4 C11 . . 107.1(3) ?
    C10 N4 H4B . . 126.4 ?
    C11 N4 H4B . . 126.4 ?
    C6 C1 N1 . . 109.1(4) ?
    C6 C1 C2 . . 120.4(4) ?
    N1 C1 C2 . . 130.4(4) ?
    C3 C2 C1 . . 116.6(4) ?
    C3 C2 H2A . . 121.7 ?
    C1 C2 H2A . . 121.7 ?
    C2 C3 C4 . . 122.5(5) ?
    C2 C3 H3A . . 118.7 ?
    C4 C3 H3A . . 118.7 ?
    C5 C4 C3 . . 121.5(4) ?
    C5 C4 H4A . . 119.2 ?
    C3 C4 H4A . . 119.2 ?
    C4 C5 C6 . . 116.4(4) ?
    C4 C5 H5A . . 121.8 ?
    C6 C5 H5A . . 121.8 ?
    N2 C6 C5 . . 131.9(4) ?
    N2 C6 C1 . . 105.5(4) ?
    C5 C6 C1 . . 122.5(4) ?
    N1 C7 N2 . . 112.6(4) ?
    N1 C7 C8 . . 123.0(4) ?
    N2 C7 C8 . . 124.2(4) ?
    O4 C8 C7 . . 105.5(3) ?
    O4 C8 H8A . . 110.6 ?
    C7 C8 H8A . . 110.6 ?
    O4 C8 H8B . . 110.6 ?
    C7 C8 H8B . . 110.6 ?
    H8A C8 H8B . . 108.8 ?
    O4 C9 C10 . . 106.1(3) ?
    O4 C9 H9A . . 110.5 ?
    C10 C9 H9A . . 110.5 ?
    O4 C9 H9B . . 110.5 ?
    C10 C9 H9B . . 110.5 ?
    H9A C9 H9B . . 108.7 ?
    N3 C10 N4 . . 113.2(4) ?
    N3 C10 C9 . . 123.4(4) ?
    N4 C10 C9 . . 123.3(4) ?
    C16 C11 N4 . . 105.1(4) ?
    C16 C11 C12 . . 123.1(4) ?
    N4 C11 C12 . . 131.8(4) ?
    C13 C12 C11 . . 116.2(4) ?
    C13 C12 H12A . . 121.9 ?
    C11 C12 H12A . . 121.9 ?
    C12 C13 C14 . . 121.4(4) ?
    C12 C13 H13A . . 119.3 ?
    C14 C13 H13A . . 119.3 ?
    C15 C14 C13 . . 122.0(4) ?
    C15 C14 H14A . . 119.0 ?
    C13 C14 H14A . . 119.0 ?
    C14 C15 C16 . . 117.9(4) ?
    C14 C15 H15A . . 121.1 ?
    C16 C15 H15A . . 121.1 ?
    C11 C16 N3 . . 109.6(4) ?
    C11 C16 C15 . . 119.5(4) ?
    N3 C16 C15 . . 130.9(4) ?
    O2 C17 C18 . . 115.4(6) ?
    O2 C17 H17A . . 108.4 ?
    C18 C17 H17A . . 108.4 ?
    O2 C17 H17B . . 108.4 ?
    C18 C17 H17B . . 108.4 ?
    H17A C17 H17B . . 107.5 ?
    C17 C18 H18A . . 109.5 ?
    C17 C18 H18B . . 109.5 ?
    H18A C18 H18B . . 109.5 ?
    C17 C18 H18C . . 109.5 ?
    H18A C18 H18C . . 109.5 ?
    H18B C18 H18C . . 109.5 ?
    O3 C19 C20 . . 114.3(5) ?
    O3 C19 H19A . . 108.7 ?
    C20 C19 H19A . . 108.7 ?
    O3 C19 H19B . . 108.7 ?
    C20 C19 H19B . . 108.7 ?
    H19A C19 H19B . . 107.6 ?
    C19 C20 H20A . . 109.5 ?
    C19 C20 H20B . . 109.5 ?
    H20A C20 H20B . . 109.5 ?
    C19 C20 H20C . . 109.5 ?
    H20A C20 H20C . . 109.5 ?
    H20B C20 H20C . . 109.5 ?
    O7 N5 O6 . . 120.5(4) ?
    O7 N5 C22 . . 119.8(4) ?
    O6 N5 C22 . . 119.7(4) ?
    O9 N6 O8 . . 123.8(6) ?
    O9 N6 C24 . . 119.2(7) ?
    O8 N6 C24 . . 117.0(7) ?
    O11 N7 O10 . . 121.1(4) ?
    O11 N7 C26 . . 120.0(4) ?
    O10 N7 C26 . . 118.9(4) ?
    O5 C21 C26 . . 124.1(4) ?
    O5 C21 C22 . . 123.4(4) ?
    C26 C21 C22 . . 112.5(4) ?
    C23 C22 N5 . . 115.1(4) ?
    C23 C22 C21 . . 123.4(5) ?
    N5 C22 C21 . . 121.4(4) ?
    C22 C23 C24 . . 119.5(5) ?
    C22 C23 H23A . . 120.2 ?
    C24 C23 H23A . . 120.2 ?
    C25 C24 C23 . . 121.2(5) ?
    C25 C24 N6 . . 118.9(6) ?
    C23 C24 N6 . . 119.9(6) ?
    C26 C25 C24 . . 119.2(5) ?
    C26 C25 H25A . . 120.4 ?
    C24 C25 H25A . . 120.4 ?
    C25 C26 N7 . . 114.4(4) ?
    C25 C26 C21 . . 124.1(5) ?
    N7 C26 C21 . . 121.5(4) ?
    O13 N8 O14A . . 102.2(8) ?
    O13 N8 O13A . . 44.6(5) ?
    O14A N8 O13A . . 114.6(8) ?
    O13 N8 O14 . . 123.2(6) ?
    O14A N8 O14 . . 42.9(5) ?
    O13A N8 O14 . . 101.8(7) ?
    O13 N8 C28 . . 119.9(5) ?
    O14A N8 C28 . . 122.2(7) ?
    O13A N8 C28 . . 123.2(6) ?
    O14 N8 C28 . . 116.9(5) ?
    O16 N9 O15 . . 122.1(4) ?
    O16 N9 C30 . . 120.3(4) ?
    O15 N9 C30 . . 117.6(5) ?
    O12 C27 C32 . . 125.4(4) ?
    O12 C27 C28 . . 123.1(4) ?
    C32 C27 C28 . . 111.5(4) ?
    C29 C28 N8 . . 116.9(4) ?
    C29 C28 C27 . . 124.6(5) ?
    N8 C28 C27 . . 118.5(4) ?
    C28 C29 C30 . . 119.4(4) ?
    C28 C29 H29A . . 120.3 ?
    C30 C29 H29A . . 120.3 ?
    C31 C30 C29 . . 121.3(4) ?
    C31 C30 N9 . . 119.1(4) ?
    C29 C30 N9 . . 119.5(4) ?
    C32 C31 C30 . . 119.3(4) ?
    C32 C31 H31A . . 120.3 ?
    C30 C31 H31A . . 120.3 ?
    C31 C32 N10 . . 115.8(4) ?
    C31 C32 C27 . . 123.9(4) ?
    N10 C32 C27 . . 120.3(4) ?
    O17 N10 O18 . . 121.2(4) ?
    O17 N10 C32 . . 119.0(4) ?
    O18 N10 C32 . . 119.8(4) ?
    C33 O19 H19 . . 117.3 ?
    O19 C33 C34 . . 103.1(11) ?
    O19 C33 H33A . . 111.1 ?
    C34 C33 H33A . . 111.1 ?
    O19 C33 H33B . . 111.1 ?
    C34 C33 H33B . . 111.1 ?
    H33A C33 H33B . . 109.1 ?
    C33 C34 H34A . . 109.5 ?
    C33 C34 H34B . . 109.5 ?
    H34A C34 H34B . . 109.5 ?
    C33 C34 H34C . . 109.5 ?
    H34A C34 H34C . . 109.5 ?
    H34B C34 H34C . . 109.5 ?
    C35 O20 H20 . . 103.7 ?
    C36 C35 O20 . . 116.6(12) ?
    C36 C35 H35A . . 108.2 ?
    O20 C35 H35A . . 108.2 ?
    C36 C35 H35B . . 108.2 ?
    O20 C35 H35B . . 108.2 ?
    H35A C35 H35B . . 107.3 ?
    C35 C36 H36A . . 109.5 ?
    C35 C36 H36B . . 109.5 ?
    H36A C36 H36B . . 109.5 ?
    C35 C36 H36C . . 109.5 ?
    H36A C36 H36C . . 109.5 ?
    H36B C36 H36C . . 109.5 ?
loop_
    _geom_hbond_atom_site_label_D
    _geom_hbond_atom_site_label_H
    _geom_hbond_atom_site_label_A
    _geom_hbond_site_symmetry_A
    _geom_hbond_distance_DH
    _geom_hbond_distance_HA
    _geom_hbond_distance_DA
    _geom_hbond_angle_DHA
    O1 H1W O5 3_665 0.93 1.99 2.758(4) 138.5
    O1 H1W O6 3_665 0.93 2.07 2.854(4) 140.6
    O1 H2W O5 . 0.93 1.99 2.758(4) 138.7
    O1 H2W O11 . 0.93 2.11 2.898(4) 141.1
    O2 H2 O20 2_655 0.95 1.76 2.659(7) 156.5
    O3 H3 O17 1_455 0.95 2.09 2.864(4) 137.9
    O3 H3 O18 1_455 0.95 2.37 3.289(5) 162.8
    N2 H2B O12 3_665 0.88 1.92 2.676(4) 142.4
    N2 H2B O18 3_665 0.88 2.25 2.973(5) 139.6
    N4 H4B O15 4_465 0.88 2.10 2.907(5) 151.9
    N4 H4B O16 4_465 0.88 2.38 3.161(5) 148.0
    O19 H19 O8 . 0.93 2.35 3.278(13) 179.2
    O20 H20 O19 . 0.93 1.88 2.807(13) 179.0
