# Supplementary material for: Aqua­[1,3-bis­(benzimidazol-2-yl)-2-oxapropane]­diethano­lmanganese(II) dipicrate ethanol disolvate
Source: Acta Crystallogr Sect E Struct Rep Online. 2010 Aug 4;66(Pt 9):m1058. doi: 10.1107/S1600536810030357 (PMC3008082; doi:10.1107/S1600536810030357)
Supplement: Supplementary file 2 [file e-66-m1058-Isup2.hkl]

# 
# h,k,l, Fc-squared, Fo-squared, sigma(Fo-squared) and status flag 
# 
data_I
_shelx_title ' I         P2(1)/c      R = 0.08' 
_shelx_refln_list_code          4 
_shelx_F_calc_maximum      787.12 
_exptl_crystal_F_000      2060.00 
_reflns_d_resolution_high  0.8409 
 
loop_ 
 _symmetry_equiv_pos_as_xyz 
 'x, y, z' 
 '-x, y+1/2, -z+1/2' 
 '-x, -y, -z' 
 'x, -y-1/2, z-1/2' 
 
_cell_length_a    10.0519 
_cell_length_b    24.8584 
_cell_length_c    18.0291 
_cell_angle_alpha  90.000 
_cell_angle_beta   98.504 
_cell_angle_gamma  90.000 
 
_shelx_F_squared_multiplier     1.000 
 
loop_ 
 _refln_index_h 
 _refln_index_k 
 _refln_index_l 
 _refln_F_squared_calc 
 _refln_F_squared_meas 
 _refln_F_squared_sigma 
 _refln_observed_status 
   2   0   0      106.77      269.04      7.85 o 
   3   0   0    12372.99     9964.37     50.22 o 
   4   0   0     1515.70     1441.87     58.72 o 
   5   0   0      366.28      345.01     27.61 o 
   6   0   0      125.17      156.66     23.95 o 
   7   0   0     1088.30     1020.81     35.80 o 
   8   0   0       22.06       17.34     20.94 o 
   9   0   0     1677.87     2324.32     74.60 o 
  10   0   0      446.79      447.26     50.80 o 
  11   0   0      186.82      154.85     38.83 o 
   2   1   0      132.81      176.62      5.30 o 
   3   1   0      534.38      516.42     10.83 o 
   4   1   0      553.20      671.20     12.45 o 
   5   1   0      904.09      613.79     12.98 o 
   6   1   0       43.16       46.29     11.27 o 
   7   1   0     1292.11     1512.78     31.44 o 
   8   1   0       16.39       14.55     18.79 o 
   9   1   0       28.84       26.62     20.52 o 
  10   1   0       52.58       70.19     31.40 o 
  11   1   0        7.17       13.74     21.93 o 
   2   2   0    29684.88    27873.19    106.05 o 
   3   2   0     7040.32     6698.89     31.36 o 
   4   2   0       18.30       20.78      8.42 o 
   5   2   0     3970.20     3666.74     31.28 o 
   6   2   0       56.13       77.34     10.91 o 
   7   2   0     1251.46     1604.59     26.81 o 
   8   2   0      262.28      308.41     19.80 o 
   9   2   0      293.52      250.22     23.57 o 
  10   2   0       20.00       18.15     22.10 o 
  11   2   0       49.61       55.29     25.39 o 
   1   3   0      298.37      117.90      7.00 o 
   2   3   0     5966.66     4071.43     23.66 o 
   3   3   0       64.31       92.73      8.58 o 
   4   3   0      546.59      551.12     11.20 o 
   5   3   0     1562.40     1680.68     18.07 o 
   6   3   0      191.62      173.97     16.13 o 
   7   3   0      374.73      479.51     17.88 o 
   8   3   0      112.30      105.20     19.71 o 
   9   3   0      537.35      669.92     26.83 o 
  10   3   0       58.05       51.03     21.70 o 
  11   3   0       78.11       46.92     23.14 o 
   0   4   0     3235.76     2386.19     22.38 o 
   1   4   0       37.22      104.84      4.99 o 
   2   4   0        8.67       -3.09      5.25 o 
   3   4   0     1352.07     1317.97     15.65 o 
   4   4   0      430.18      472.19     10.41 o 
   5   4   0     9629.50     9044.15     48.83 o 
   6   4   0      284.93      297.08     13.25 o 
   7   4   0     2808.31     3306.91     33.90 o 
   8   4   0      490.22      486.72     24.14 o 
   9   4   0      533.55      596.40     30.79 o 
  10   4   0        6.15       15.11     17.96 o 
  11   4   0       45.74       43.69     25.97 o 
   1   5   0     1308.51      791.73      7.87 o 
   2   5   0       96.83      130.29      7.41 o 
   3   5   0      427.24      267.78      8.67 o 
   4   5   0      888.33      741.48     13.95 o 
   5   5   0      387.03      437.50     11.80 o 
   6   5   0     1370.55     1399.42     24.01 o 
   7   5   0      143.95      146.03     14.93 o 
   8   5   0       52.62       32.24     16.71 o 
   9   5   0        3.22        3.69     18.62 o 
  10   5   0        5.49       12.84     17.64 o 
  11   5   0       70.11       63.50     58.26 o 
   0   6   0    35069.39    29319.01    179.68 o 
   1   6   0     2532.34     1757.66     19.74 o 
   2   6   0     2476.41     2297.86     16.24 o 
   3   6   0     3655.81     2927.78     21.28 o 
   4   6   0      474.06      508.89     12.32 o 
   5   6   0     3658.38     3394.58     26.94 o 
   6   6   0       79.34       61.68     13.44 o 
   7   6   0     4451.83     4600.20     44.63 o 
   8   6   0       58.42       58.66     13.35 o 
   9   6   0      120.93      163.43     21.11 o 
  10   6   0      895.10      998.34     37.85 o 
  11   6   0       75.02      118.62     31.79 o 
   1   7   0      772.46      978.02     12.77 o 
   2   7   0     1115.41     1034.56     10.59 o 
   3   7   0        0.05       12.00      6.58 o 
   4   7   0      340.41      260.85     10.22 o 
   5   7   0       95.56      172.79     14.80 o 
   6   7   0        0.07        6.99      7.44 o 
   7   7   0      142.76      135.88     17.06 o 
   8   7   0      583.05      652.50     24.18 o 
   9   7   0      329.97      426.91     25.11 o 
  10   7   0       22.84        7.88     18.91 o 
  11   7   0        0.59       10.18     27.88 o 
   0   8   0    16447.10    14017.06    105.17 o 
   1   8   0      202.05      338.68     15.40 o 
   2   8   0     2716.69     2505.81     23.08 o 
   3   8   0      948.97      747.12     11.31 o 
   4   8   0      847.88      723.07     13.18 o 
   5   8   0     4159.84     4176.53     44.37 o 
   6   8   0       17.75       22.46      8.04 o 
   7   8   0     1520.28     1557.63     25.63 o 
   8   8   0      193.72      205.12     17.89 o 
   9   8   0      152.65      183.49     20.37 o 
  10   8   0       13.45       15.87     16.43 o 
  11   8   0        5.42       12.19     27.38 o 
   1   9   0       17.14       18.29      7.16 o 
   2   9   0       93.53       80.10      8.12 o 
   3   9   0       34.20       31.49      7.09 o 
   4   9   0      323.19      230.47     12.96 o 
   5   9   0     1277.79     1200.68     26.42 o 
   6   9   0        7.59        0.18      7.47 o 
   7   9   0       63.63       62.60     10.91 o 
   8   9   0      381.54      485.16     22.11 o 
   9   9   0      286.71      404.82     38.93 o 
  10   9   0        2.19      -11.03     15.90 o 
  11   9   0        3.03       29.76     36.16 o 
   0  10   0     5866.35     4404.48     44.55 o 
   1  10   0       18.06        3.04      7.03 o 
   2  10   0      612.70      749.34     27.99 o 
   3  10   0     3994.73     3581.58     26.50 o 
   4  10   0      871.60     1096.81     14.18 o 
   5  10   0      740.27      647.29     17.01 o 
   6  10   0      164.98      187.62     14.47 o 
   7  10   0      207.21      159.20     16.01 o 
   8  10   0       18.27        8.48     13.67 o 
   9  10   0      163.54      155.99     24.09 o 
  10  10   0      250.88      195.85     29.54 o 
  11  10   0       13.77        2.68     42.02 o 
   1  11   0      264.22      207.04     12.00 o 
   2  11   0        0.23        9.83     10.28 o 
   3  11   0       57.66       80.53      7.47 o 
   4  11   0        0.39       15.70      6.58 o 
   5  11   0      218.43      226.70     16.96 o 
   6  11   0        2.84        8.95      7.95 o 
   7  11   0        0.01        7.96     12.15 o 
   8  11   0        2.89        3.12     11.55 o 
   9  11   0        0.68       -1.30      8.54 o 
  10  11   0       27.52       24.69     27.16 o 
   0  12   0    26799.26    24875.89    333.00 o 
   1  12   0    18230.54    17908.74     98.13 o 
   2  12   0    11891.14    11548.68     71.00 o 
   3  12   0     1030.85     1531.09     19.27 o 
   4  12   0      384.58      569.48     11.48 o 
   5  12   0     1865.39     2036.63     43.18 o 
   6  12   0       89.58       86.09     16.13 o 
   7  12   0      425.99      422.45     17.42 o 
   8  12   0        6.06        4.81     10.93 o 
   9  12   0      177.73      130.94     26.68 o 
  10  12   0       46.85      106.62     70.31 o 
   1  13   0      485.39      552.09     16.02 o 
   2  13   0      625.09      687.41     14.76 o 
   3  13   0       98.04      132.90     15.00 o 
   4  13   0      265.06      315.08     26.54 o 
   5  13   0      258.31      216.65     27.01 o 
   6  13   0       71.92      114.51     32.74 o 
   7  13   0      169.80       90.65     29.70 o 
   8  13   0      105.83       74.35     18.72 o 
   9  13   0      371.39      347.01     46.10 o 
  10  13   0        6.13       66.44    108.94 o 
   0  14   0    14375.81    14836.51    199.33 o 
   1  14   0      684.78      575.39     18.86 o 
   2  14   0     2799.81     2605.93     30.41 o 
   3  14   0      664.72      628.12     24.43 o 
   4  14   0      178.62      182.48     14.04 o 
   5  14   0     2518.56     2888.95     80.33 o 
   6  14   0       16.94       14.68     44.04 o 
   7  14   0      661.05      911.64     76.49 o 
   8  14   0       19.78        8.46      7.75 o 
   9  14   0      152.28       48.40     74.17 o 
  10  14   0      423.71      699.21    146.02 o 
   1  15   0       78.14       72.09     14.52 o 
   2  15   0      955.01     1168.41     23.39 o 
   3  15   0      249.66      276.52     17.82 o 
   4  15   0       18.86       16.38      9.83 o 
   5  15   0      193.02      250.84     40.38 o 
   6  15   0       16.89       16.40     15.37 o 
   7  15   0      122.84       83.83     20.67 o 
   8  15   0       44.76       32.14     11.86 o 
   9  15   0        1.96        3.86     87.31 o 
  10  15   0        9.94       -8.50     64.90 o 
   0  16   0      819.30      914.33     36.72 o 
   1  16   0      154.98      109.57     16.62 o 
   2  16   0      192.25      135.18     16.66 o 
   3  16   0      722.01      765.64     19.11 o 
   4  16   0      206.27      204.06     14.67 o 
   5  16   0      508.97      625.22     42.66 o 
   6  16   0      195.03      238.83     22.46 o 
   7  16   0     1336.83     1704.57     62.79 o 
   8  16   0        0.17        0.48      7.63 o 
   9  16   0       11.04       24.72    102.76 o 
   1  17   0       39.10       47.80     17.09 o 
   2  17   0      173.28      121.36     21.50 o 
   3  17   0       60.99       49.50     14.45 o 
   4  17   0       71.23       61.59     13.67 o 
   5  17   0      465.80      547.69     50.47 o 
   6  17   0       32.52       46.61     29.42 o 
   7  17   0       12.90       14.97     15.80 o 
   8  17   0      447.92      357.34     62.55 o 
   9  17   0      192.17       -2.32     93.49 o 
   0  18   0     2283.77     2575.71     75.35 o 
   1  18   0      121.73      103.37     15.66 o 
   2  18   0       18.91       14.23     13.45 o 
   3  18   0       39.39       43.65     11.25 o 
   4  18   0       18.01        7.28      9.62 o 
   5  18   0     1289.12     1443.44    114.13 o 
   6  18   0       87.05       91.74     27.04 o 
   7  18   0      126.30      108.34     29.21 o 
   8  18   0      440.44      407.94    145.25 o 
   9  18   0      412.51        3.86     67.99 o 
   1  19   0       75.17       75.48     15.08 o 
   2  19   0      382.60      337.40     17.70 o 
   3  19   0      123.69      118.63     15.35 o 
   4  19   0       34.61       45.76     10.38 o 
   5  19   0       38.73       60.42     34.58 o 
   6  19   0      938.17     1111.51    229.47 o 
   7  19   0        0.35       17.57     26.47 o 
   8  19   0        1.84        6.18    101.98 o 
   9  19   0      112.61       -0.77     58.72 o 
   0  20   0      775.68      816.46     45.02 o 
   1  20   0       89.62      136.67     18.35 o 
   2  20   0     1806.07     2334.33     33.33 o 
   3  20   0       11.73       23.39     13.61 o 
   4  20   0       92.14      117.98     14.79 o 
   5  20   0       11.17       23.66     24.60 o 
   6  20   0        7.14       25.36     22.83 o 
   7  20   0     1051.29     1065.03    285.87 o 
   8  20   0       35.92       -4.64    104.30 o 
   1  21   0      357.96      463.58     29.00 o 
   2  21   0     1195.31     1365.38     30.69 o 
   3  21   0      925.64     1209.86     25.00 o 
   4  21   0      335.85      401.64     15.49 o 
   5  21   0      225.10       75.63    152.59 o 
   6  21   0      917.52      974.29    211.31 o 
   7  21   0       56.44       29.89     25.47 o 
   8  21   0      186.14       -3.86    108.17 o 
   0  22   0     4061.12     5287.79     85.96 o 
   1  22   0       30.37       36.33     17.75 o 
   2  22   0     1472.18     1743.62     32.01 o 
   3  22   0       34.97        7.62     15.06 o 
   4  22   0      172.48      160.76     17.87 o 
   5  22   0      147.71       71.73     83.06 o 
   6  22   0      158.40       92.39     65.67 o 
   7  22   0       21.36        0.41     28.49 o 
   1  23   0      260.55      240.46     21.29 o 
   2  23   0       70.26       62.14     19.74 o 
   3  23   0       33.57       37.53     14.85 o 
   4  23   0        0.76        1.02     12.97 o 
   5  23   0       45.85        4.84     28.12 o 
   6  23   0      100.20       -3.68     37.87 o 
   7  23   0        0.42        2.32     64.90 o 
   0  24   0     2912.46     3524.52     73.86 o 
   1  24   0      242.10      145.96     29.80 o 
   2  24   0      103.94      139.32     23.20 o 
   3  24   0        6.21       21.90     16.84 o 
   4  24   0      181.19      137.93     47.62 o 
   5  24   0      767.40      849.18    222.13 o 
   6  24   0        1.91        1.30     40.65 o 
   1  25   0      280.25      282.91     29.34 o 
   2  25   0      198.90      228.77     26.51 o 
   3  25   0       96.21       61.98     27.10 o 
   4  25   0        0.11       -7.13     16.04 o 
   5  25   0       97.99        1.83     40.79 o 
   6  25   0       42.04       10.06     32.59 o 
   0  26   0       63.57       51.78     29.56 o 
   1  26   0        9.51       22.25     21.73 o 
   2  26   0       35.42       19.83     22.31 o 
   3  26   0      115.59       57.70     28.33 o 
   4  26   0       85.34        3.25     51.24 o 
   5  26   0      118.08       30.13     34.74 o 
   1  27   0        9.28       -4.89     19.50 o 
   2  27   0      163.99      116.21     44.94 o 
   3  27   0       21.75       -0.50     20.18 o 
   4  27   0        3.35       15.34     37.91 o 
   0  28   0      263.57      177.01     82.66 o 
   1  28   0        1.37       14.58     24.05 o 
   2  28   0       52.76       22.08     23.28 o 
   3  28   0       32.46       -1.76     39.84 o 
   1  29   0       16.20       21.14     25.92 o 
   2  29   0       11.29       20.00     27.56 o 
 -11   1   1      390.30      468.51     29.15 o 
 -10   1   1       16.96       24.54     18.63 o 
  -9   1   1     1227.25     1414.79     37.47 o 
  -8   1   1      872.47     1158.71     28.91 o 
  -7   1   1      264.60      300.08     20.74 o 
  -6   1   1       50.12       69.86     13.15 o 
  -5   1   1      929.64      986.89     21.48 o 
  -4   1   1    11121.52     8394.83     47.71 o 
  -3   1   1    35573.65    30843.85    125.38 o 
  -2   1   1     3662.69     2500.36     81.51 o 
   2   1   1     3451.16     3189.03     14.32 o 
   3   1   1      124.26      170.36      6.48 o 
   4   1   1     2635.71     1574.53     13.46 o 
   5   1   1     5445.02     4809.29     42.57 o 
   6   1   1     3550.24     3837.76     35.73 o 
   7   1   1       33.49       36.31     13.05 o 
   8   1   1      996.90      958.92     30.41 o 
   9   1   1      172.20      170.74     20.90 o 
  10   1   1      241.28      374.70     59.03 o 
  11   1   1       16.67       13.51     40.63 o 
 -11   2   1        9.23        7.38     20.28 o 
 -10   2   1       63.43       39.20     20.20 o 
  -9   2   1       12.84       42.55     19.07 o 
  -8   2   1        9.45       24.11     19.02 o 
  -7   2   1      882.02      852.81     34.39 o 
  -6   2   1     1123.04     1229.38     21.96 o 
  -5   2   1       77.87       55.26     10.21 o 
  -4   2   1     1020.52      898.76     15.22 o 
  -3   2   1     2489.46     2285.35     21.70 o 
  -2   2   1     1389.92      642.74     12.76 o 
   2   2   1      493.84      368.76      5.92 o 
   3   2   1    12475.80    11061.36     42.56 o 
   4   2   1     2747.79     2236.88     23.91 o 
   5   2   1      322.12      279.13     11.33 o 
   6   2   1      791.21      852.02     17.45 o 
   7   2   1      445.66      451.63     21.26 o 
   8   2   1        0.16        4.16     13.67 o 
   9   2   1      198.92      264.33     23.80 o 
  10   2   1        7.73        5.45     33.54 o 
  11   2   1      145.56      186.14     52.45 o 
 -11   3   1      254.99      273.09     31.62 o 
 -10   3   1      267.54      340.63     26.84 o 
  -9   3   1      382.30      522.46     29.18 o 
  -8   3   1       53.64       39.19     23.13 o 
  -7   3   1      589.29      601.09     18.30 o 
  -6   3   1      608.23      614.64     20.86 o 
  -5   3   1      530.04      439.36     13.95 o 
  -4   3   1     5436.46     4398.77     33.27 o 
  -3   3   1     2094.25     2383.25     38.30 o 
  -2   3   1      262.03      185.23     13.34 o 
  -1   3   1    11120.01     8436.13     32.76 o 
   1   3   1      683.84      893.16      7.92 o 
   2   3   1    10092.09     8051.84     35.56 o 
   3   3   1     2147.05     2841.30     17.91 o 
   4   3   1      589.09      457.28     11.41 o 
   5   3   1      978.56     1186.45     14.59 o 
   6   3   1     2773.77     2814.35     25.57 o 
   7   3   1     1968.36     1920.36     26.71 o 
   8   3   1      971.42     1108.57     25.22 o 
   9   3   1        0.33        6.80     14.78 o 
  10   3   1        2.09        7.10     34.53 o 
  11   3   1       45.53       12.97     49.85 o 
 -11   4   1        3.70        3.48     21.78 o 
 -10   4   1        2.24       -7.83     19.83 o 
  -9   4   1      542.77      536.56     26.49 o 
  -8   4   1      176.97      245.45     22.44 o 
  -7   4   1       19.40       53.65     15.82 o 
  -6   4   1        5.08       10.33     10.83 o 
  -5   4   1       35.80       30.33      9.24 o 
  -4   4   1      235.12      319.57     12.72 o 
  -3   4   1     5499.89     4185.67     35.76 o 
  -2   4   1     6245.16     5057.48     37.14 o 
  -1   4   1     7268.77     6234.31     38.95 o 
   0   4   1     1386.51     1299.62      8.76 o 
   1   4   1       21.47       15.21      4.21 o 
   2   4   1      454.70      496.75     11.46 o 
   3   4   1     5497.79     4488.55     22.73 o 
   4   4   1       13.39        6.29      5.73 o 
   5   4   1     1586.36     1512.57     16.52 o 
   6   4   1     1144.24     1159.97     18.83 o 
   7   4   1      124.25      147.15     14.86 o 
   8   4   1       74.70      103.62     14.75 o 
   9   4   1      170.63      202.72     18.76 o 
  10   4   1        0.19       18.14     41.85 o 
  11   4   1        9.03       -8.08     50.25 o 
 -11   5   1      369.22      360.64     34.99 o 
 -10   5   1        2.67        3.59     15.84 o 
  -9   5   1      558.19      736.51     32.96 o 
  -8   5   1      336.20      384.81     22.53 o 
  -7   5   1     1764.27     1825.42     33.15 o 
  -6   5   1     1029.17     1107.80     19.68 o 
  -5   5   1     4074.12     4471.91     41.05 o 
  -4   5   1      547.50      351.10     13.50 o 
  -3   5   1     2017.10     1318.29     17.44 o 
  -2   5   1    30525.78    28380.39    155.61 o 
  -1   5   1    27504.88    25092.15    128.74 o 
   0   5   1     3298.41     2749.36     17.17 o 
   1   5   1     6052.79     5851.17     29.73 o 
   2   5   1     3580.57     3106.85     29.61 o 
   3   5   1      378.03      350.54     16.36 o 
   4   5   1     3062.45     2481.43     18.53 o 
   5   5   1     1509.91     1660.25     19.15 o 
   6   5   1       99.15      107.25     11.89 o 
   7   5   1      276.41      306.35     15.67 o 
   8   5   1     1399.31     1407.57     28.18 o 
   9   5   1        3.27        2.86     10.46 o 
  10   5   1      514.42      587.54    137.14 o 
  11   5   1       19.20       23.05     42.45 o 
 -11   6   1       17.74        8.53     22.62 o 
 -10   6   1        0.66        4.44     16.05 o 
  -9   6   1      819.65      954.02     33.46 o 
  -8   6   1       11.24       25.75     14.25 o 
  -7   6   1      113.45      120.20     14.77 o 
  -6   6   1       17.83       24.23     10.37 o 
  -5   6   1       31.38       29.95     10.70 o 
  -4   6   1      170.16      239.82     13.63 o 
  -3   6   1     1818.85     1628.94     17.05 o 
  -2   6   1     3767.94     3679.86     33.60 o 
  -1   6   1     5138.97     4904.83     24.95 o 
   0   6   1    16142.13    11849.07     52.05 o 
   1   6   1      271.17      222.47     15.99 o 
   2   6   1      498.76      481.90      9.41 o 
   3   6   1      803.00      945.62     16.12 o 
   4   6   1      454.40      383.80     11.92 o 
   5   6   1       16.91       22.33      6.09 o 
   6   6   1     2077.06     2472.28     22.46 o 
   7   6   1       43.91       33.53     20.27 o 
   8   6   1      144.07      181.46     17.16 o 
   9   6   1      188.93      153.70     24.89 o 
  10   6   1       27.37       49.06     31.35 o 
  11   6   1       14.66       25.99     54.90 o 
 -11   7   1      110.23      125.86     29.87 o 
 -10   7   1       95.07       77.61     21.20 o 
  -9   7   1      115.60      110.37     23.06 o 
  -8   7   1        1.68        5.87     15.49 o 
  -7   7   1     1649.97     1931.09     29.01 o 
  -6   7   1      574.23      601.06     17.83 o 
  -5   7   1       27.53       54.08     16.02 o 
  -4   7   1     1964.36     1521.64     19.95 o 
  -3   7   1      723.63      979.53     11.07 o 
  -2   7   1     2703.61     2504.01     17.27 o 
  -1   7   1     4501.58     3733.13     22.54 o 
   0   7   1     6991.61     5437.31     29.40 o 
   1   7   1    15211.50    13321.10     58.30 o 
   2   7   1     1378.27     1022.67     12.06 o 
   3   7   1       83.74      123.42      8.89 o 
   4   7   1     1946.34     1612.77     20.30 o 
   5   7   1        3.11       18.71      7.14 o 
   6   7   1     1579.80     1774.11     35.24 o 
   7   7   1     2100.48     2173.57     38.09 o 
   8   7   1      612.03      679.10     41.03 o 
   9   7   1       13.57       21.07     14.72 o 
  10   7   1      112.73      130.05     34.55 o 
  11   7   1       96.64       85.72     48.93 o 
 -11   8   1        0.00        0.15     23.41 o 
 -10   8   1       50.53       42.02     18.01 o 
  -9   8   1      136.88      177.87     17.45 o 
  -8   8   1      376.10      495.93     27.36 o 
  -7   8   1        3.82       -0.29     14.23 o 
  -6   8   1       53.37       46.67     17.62 o 
  -5   8   1      496.94      381.63     16.38 o 
  -4   8   1      249.39      272.20      9.63 o 
  -3   8   1     3779.86     3656.68     42.27 o 
  -2   8   1     4498.68     4476.33     31.00 o 
  -1   8   1     2412.52     2494.97     19.60 o 
   0   8   1     6509.03     5290.74     33.64 o 
   1   8   1        5.96        4.21      5.69 o 
   2   8   1     1008.92      711.82     11.61 o 
   3   8   1      622.61      500.10     12.58 o 
   4   8   1        3.11        6.90      8.01 o 
   5   8   1      293.92      277.43     14.61 o 
   6   8   1     2122.08     2238.12     47.20 o 
   7   8   1      186.20      192.87     11.65 o 
   8   8   1       42.83       21.79     19.45 o 
   9   8   1       28.52       52.62     38.92 o 
  10   8   1        1.30       -3.23     28.87 o 
  11   8   1       17.79       80.61     79.58 o 
 -11   9   1      162.75      121.22     72.82 o 
 -10   9   1       53.45       67.89     19.53 o 
  -9   9   1      630.91      786.25     42.70 o 
  -8   9   1      342.33      433.91     24.66 o 
  -7   9   1      200.93      191.71     16.18 o 
  -6   9   1     1720.19     1739.86     31.96 o 
  -5   9   1      370.05      386.24     25.22 o 
  -4   9   1     2116.70     2141.37     35.77 o 
  -3   9   1        1.64       48.26     18.05 o 
  -2   9   1      655.63      434.86     11.47 o 
  -1   9   1     7531.90     6111.59     33.30 o 
   0   9   1    25026.44    23829.08    121.95 o 
   1   9   1    16657.17    16196.08     81.22 o 
   2   9   1     5617.99     5894.34     32.46 o 
   3   9   1     2549.98     1759.35     19.24 o 
   4   9   1      610.87      560.65     16.69 o 
   5   9   1     2656.07     2874.40     40.46 o 
   6   9   1     2633.91     2749.36     43.69 o 
   7   9   1      131.41      126.32     16.07 o 
   8   9   1      594.81      759.50     43.27 o 
   9   9   1       31.37       34.48     31.43 o 
  10   9   1       72.48       79.13     40.67 o 
  11   9   1      134.25      111.79     36.84 o 
 -11  10   1        9.31      -47.90     64.90 o 
 -10  10   1       49.54       47.06     17.40 o 
  -9  10   1      246.32      225.17     17.22 o 
  -8  10   1        5.62        8.63     13.30 o 
  -7  10   1       53.75       55.65     13.62 o 
  -6  10   1      340.91      370.14     19.50 o 
  -5  10   1     2752.42     2853.56     47.30 o 
  -4  10   1       25.03       21.19     15.60 o 
  -3  10   1     5769.35     4973.03     50.11 o 
  -2  10   1      752.26      845.65     14.76 o 
  -1  10   1     7157.67     6219.07     36.10 o 
   0  10   1      877.76      846.83     15.38 o 
   1  10   1      261.98      262.59      9.64 o 
   2  10   1     1809.74     1715.08     16.72 o 
   3  10   1       39.94       51.66      8.31 o 
   4  10   1      440.45      621.58     14.43 o 
   5  10   1       54.70       80.47     14.85 o 
   6  10   1       74.75       91.51     10.71 o 
   7  10   1      243.67      224.87     15.90 o 
   8  10   1       34.65       33.68     22.51 o 
   9  10   1      193.37      163.40     28.74 o 
  10  10   1        1.00        5.79     25.84 o 
  11  10   1        0.01       -6.95     46.40 o 
 -11  11   1      163.72      146.02     81.12 o 
 -10  11   1        0.86       18.70     22.18 o 
  -9  11   1      202.71      223.97     16.14 o 
  -8  11   1      346.59      371.77     13.68 o 
  -7  11   1        7.01       13.21      7.56 o 
  -6  11   1     1435.81     1365.57     32.34 o 
  -5  11   1       37.56      118.80     24.17 o 
  -4  11   1     2209.17     1990.38     33.24 o 
  -3  11   1      110.30      195.96      6.01 o 
  -2  11   1     1177.00      970.53     12.84 o 
  -1  11   1      557.85      418.93     13.88 o 
   0  11   1     2235.05     1544.58     17.46 o 
   1  11   1     8821.09     8179.35     45.58 o 
   2  11   1     6062.91     6327.27     38.13 o 
   3  11   1       33.70       17.84      9.14 o 
   4  11   1       45.06       61.92      7.83 o 
   5  11   1     2896.63     2901.47     31.75 o 
   6  11   1      707.43      624.99     26.54 o 
   7  11   1      137.85      126.51     17.39 o 
   8  11   1      202.12      169.18     33.59 o 
   9  11   1       42.23       45.82     24.08 o 
  10  11   1      152.88      136.79     48.67 o 
 -10  12   1        7.63       10.02     40.15 o 
  -9  12   1       91.46       72.70     18.01 o 
  -8  12   1        2.48       -1.26      6.92 o 
  -7  12   1       55.21       55.44     10.53 o 
  -6  12   1      796.23      954.69     43.66 o 
  -5  12   1      116.50      116.19     28.92 o 
  -4  12   1      475.21      510.34     27.45 o 
  -3  12   1     7694.51     7743.87    112.03 o 
  -2  12   1       42.04       54.62      8.29 o 
  -1  12   1      310.29      331.11     13.48 o 
   0  12   1     1433.31     1052.44     19.95 o 
   1  12   1     2887.36     2895.14     24.26 o 
   2  12   1      852.02      769.23     17.13 o 
   3  12   1       70.53       77.42     10.01 o 
   4  12   1       65.92       40.37     10.46 o 
   5  12   1       28.84       36.49      8.73 o 
   6  12   1       21.02        8.07      6.61 o 
   7  12   1       39.65       21.68     11.61 o 
   8  12   1        0.97        4.24     14.29 o 
   9  12   1      150.63      136.98     37.07 o 
  10  12   1        1.21        7.01     35.91 o 
 -10  13   1        0.72      -38.63     65.67 o 
  -9  13   1      155.51      155.09     43.94 o 
  -8  13   1       28.05       13.14     22.18 o 
  -7  13   1      215.97      181.48     35.03 o 
  -6  13   1     1140.22     1144.89     42.25 o 
  -5  13   1      356.35      363.63     27.88 o 
  -4  13   1     1397.10     1475.12     41.91 o 
  -3  13   1     7045.13     7938.22     86.33 o 
  -2  13   1     1725.88     1820.32     19.98 o 
  -1  13   1     1620.83     1641.46     22.91 o 
   0  13   1    30610.49    35880.73    163.83 o 
   1  13   1     7539.06     8086.58     48.87 o 
   2  13   1        0.31        6.74     10.72 o 
   3  13   1     1455.06     1320.27     16.30 o 
   4  13   1       25.39       29.95      8.76 o 
   5  13   1      776.39      706.68     16.77 o 
   6  13   1      703.19      660.05     46.18 o 
   7  13   1      152.06      158.96     13.22 o 
   8  13   1      123.13      138.00     21.10 o 
   9  13   1       58.15       79.89     24.72 o 
  10  13   1      374.62      475.93     89.62 o 
 -10  14   1       15.33       23.18     67.22 o 
  -9  14   1      152.42      101.74     59.06 o 
  -8  14   1       47.18       45.93     19.23 o 
  -7  14   1      145.68      176.41     42.88 o 
  -6  14   1       34.74       10.65     29.77 o 
  -5  14   1      163.98      200.15     31.32 o 
  -4  14   1       14.16       25.00     26.10 o 
  -3  14   1       48.11       40.55      8.98 o 
  -2  14   1     1662.75     1666.46     21.34 o 
  -1  14   1       12.39       34.65     13.16 o 
   0  14   1      619.55      440.91     20.96 o 
   1  14   1      126.92      120.27     14.24 o 
   2  14   1      247.84      266.82     11.91 o 
   3  14   1      258.09      313.01     20.66 o 
   4  14   1      177.08      164.95     15.80 o 
   5  14   1      162.61      140.20     11.38 o 
   6  14   1       48.70       39.06     10.29 o 
   7  14   1       16.47       10.60      6.74 o 
   8  14   1        1.41       -0.04     17.18 o 
   9  14   1      222.88      150.38     77.65 o 
  10  14   1       33.98      118.98     78.03 o 
 -10  15   1      101.76      139.84     82.67 o 
  -9  15   1      178.59      195.47     78.81 o 
  -8  15   1      165.36      144.34    109.71 o 
  -7  15   1      142.16      144.33     52.27 o 
  -6  15   1      713.12      763.69     64.90 o 
  -5  15   1      515.41      626.75     38.10 o 
  -4  15   1     1308.93     1433.87     45.21 o 
  -3  15   1      141.22      175.44     11.69 o 
  -2  15   1      725.85      866.98     18.29 o 
  -1  15   1     3462.30     3635.26     33.07 o 
   0  15   1       53.73       46.19     13.80 o 
   1  15   1     4135.72     4484.17     38.96 o 
   2  15   1      671.52      604.93     20.01 o 
   3  15   1       11.91       14.97      8.98 o 
   4  15   1      173.29      195.75     15.79 o 
   5  15   1      924.05      934.12     37.25 o 
   6  15   1     1909.04     2503.31     89.17 o 
   7  15   1      509.20      405.85     45.29 o 
   8  15   1      270.15      141.75     78.03 o 
   9  15   1       19.72       36.31     66.44 o 
  10  15   1       18.87      -33.22     72.63 o 
 -10  16   1       32.58      171.52    135.21 o 
  -9  16   1      251.03        1.55     57.17 o 
  -8  16   1        1.31        1.55     49.45 o 
  -7  16   1       70.09        4.73     42.88 o 
  -6  16   1       18.69       21.25     35.51 o 
  -5  16   1       95.04       80.62     33.94 o 
  -4  16   1      396.08      380.55     47.96 o 
  -3  16   1       95.76      121.35     10.21 o 
  -2  16   1      240.18      241.63     12.50 o 
  -1  16   1     1042.93     1110.69     22.15 o 
   0  16   1      111.63      164.92     14.35 o 
   1  16   1     1030.88     1093.75     21.07 o 
   2  16   1      313.29      331.73     19.71 o 
   3  16   1       42.79       29.63     13.38 o 
   4  16   1      784.05      845.60     19.66 o 
   5  16   1       50.90       50.14     11.04 o 
   6  16   1      552.58      586.29     37.58 o 
   7  16   1      242.55      228.15     56.40 o 
   8  16   1      284.96      298.23     79.58 o 
   9  16   1      176.42      180.79     81.12 o 
  -9  17   1      328.17        3.86     65.67 o 
  -8  17   1       24.90        2.68     23.56 o 
  -7  17   1      116.51      172.29    108.94 o 
  -6  17   1      579.74      758.07     72.24 o 
  -5  17   1      368.98      433.50     40.70 o 
  -4  17   1      902.80     1206.05    108.94 o 
  -3  17   1        1.59        1.36      8.10 o 
  -2  17   1      617.62      776.22     18.38 o 
  -1  17   1     1784.38     1792.93     29.38 o 
   0  17   1      177.48      200.53     17.83 o 
   1  17   1     1059.01     1100.06     22.56 o 
   2  17   1        5.77       -6.36     18.52 o 
   3  17   1       67.00       64.76     16.13 o 
   4  17   1        0.85       -1.58      9.87 o 
   5  17   1      345.88      304.02     38.70 o 
   6  17   1     1077.43     1408.62     85.00 o 
   7  17   1      706.30      577.00    116.66 o 
   8  17   1      124.73      127.48     74.94 o 
   9  17   1        0.00       -1.55     57.17 o 
  -9  18   1       33.89       -3.86     64.90 o 
  -8  18   1      220.28       66.51     49.06 o 
  -7  18   1      121.10      115.76     28.37 o 
  -6  18   1      270.03      221.47    104.30 o 
  -5  18   1       12.40       -0.02     18.51 o 
  -4  18   1      103.10      106.69     29.61 o 
  -3  18   1        5.92       -6.21     10.46 o 
  -2  18   1       38.42       88.59     17.16 o 
  -1  18   1       45.72       42.69     14.81 o 
   0  18   1       63.83      114.18     17.32 o 
   1  18   1      138.94      175.15     18.97 o 
   2  18   1      105.16      136.21     19.90 o 
   3  18   1      386.77      373.27     21.14 o 
   4  18   1      101.97       95.80     20.50 o 
   5  18   1      846.89      827.19     70.36 o 
   6  18   1        0.05       26.18     27.99 o 
   7  18   1        5.26        4.34     16.17 o 
   8  18   1      133.18        0.77     52.54 o 
   9  18   1       30.20        3.86     64.90 o 
  -9  19   1       31.50       -8.50     72.63 o 
  -8  19   1        2.94       -3.55     18.48 o 
  -7  19   1      854.22      937.88    230.24 o 
  -6  19   1      264.07      268.48     32.74 o 
  -5  19   1       33.34       12.87     23.89 o 
  -4  19   1       13.01       15.39      6.32 o 
  -3  19   1       38.21       33.38     14.66 o 
  -2  19   1      281.82      276.36     19.82 o 
  -1  19   1      557.84      794.14     22.93 o 
   0  19   1      296.00      367.67     21.78 o 
   1  19   1       29.42        5.65     14.64 o 
   2  19   1       42.14       48.82     17.98 o 
   3  19   1        7.77        7.91     13.77 o 
   4  19   1     1646.78     1855.61     77.16 o 
   5  19   1       31.53       30.52      9.70 o 
   6  19   1       10.57       27.85     28.81 o 
   7  19   1       23.55       24.76     23.56 o 
   8  19   1      342.91       -7.73     67.99 o 
  -8  20   1       24.43       -4.64     64.90 o 
  -7  20   1      328.95      156.80     96.19 o 
  -6  20   1      164.65      181.88     40.24 o 
  -5  20   1      137.26       86.31     41.19 o 
  -4  20   1      327.39      282.58     17.94 o 
  -3  20   1      248.45      214.34     19.11 o 
  -2  20   1      209.83      271.76     19.16 o 
  -1  20   1      216.10      255.79     19.86 o 
   0  20   1       27.95       28.59     22.76 o 
   1  20   1      675.57      842.84     31.18 o 
   2  20   1      753.05      931.84     34.79 o 
   3  20   1      133.77      165.29     21.31 o 
   4  20   1      461.22      463.95     21.83 o 
   5  20   1        0.06       11.34      7.54 o 
   6  20   1      446.16      375.46     65.29 o 
   7  20   1        0.70       -3.76     14.50 o 
   8  20   1       68.32        4.64     66.44 o 
  -8  21   1       19.19        0.00     54.86 o 
  -7  21   1       63.31       29.73     40.36 o 
  -6  21   1      125.77       63.66     93.87 o 
  -5  21   1       10.04      -11.23     23.97 o 
  -4  21   1      244.79      218.89     23.36 o 
  -3  21   1      286.91      294.22     18.77 o 
  -2  21   1     1529.55     1596.46     42.21 o 
  -1  21   1     1227.47     1419.67     31.23 o 
   0  21   1     2307.03     2542.71     38.66 o 
   1  21   1     1011.39     1301.34     54.42 o 
   2  21   1       96.27       83.94     23.33 o 
   3  21   1      142.69      210.84     27.45 o 
   4  21   1        6.23       13.55     13.02 o 
   5  21   1       12.06        7.21      9.29 o 
   6  21   1     1231.55     1393.76    389.01 o 
   7  21   1      371.14      -10.82    107.39 o 
   8  21   1       36.93       -3.09     66.44 o 
  -7  22   1       44.10       29.80     30.57 o 
  -6  22   1      119.76       -1.10     32.98 o 
  -5  22   1      318.60      131.92    133.66 o 
  -4  22   1      295.69      289.17     11.71 o 
  -3  22   1       57.93       44.29     17.71 o 
  -2  22   1        2.28       -0.39     12.92 o 
  -1  22   1        7.37      -11.98     18.19 o 
   0  22   1        0.84       -5.27     15.20 o 
   1  22   1     1416.80     1719.19     36.32 o 
   2  22   1      202.95      229.18     24.48 o 
   3  22   1        0.52        3.14     12.96 o 
   4  22   1      307.22      410.62     27.43 o 
   5  22   1        2.60        2.53      8.50 o 
   6  22   1      676.13      739.17    186.20 o 
   7  22   1       17.30        4.64    103.53 o 
  -7  23   1       22.12       -6.86     41.96 o 
  -6  23   1       97.31        0.55     26.88 o 
  -5  23   1       15.79        9.50     29.79 o 
  -4  23   1      434.99      443.82     40.16 o 
  -3  23   1      797.53      820.35     36.95 o 
  -2  23   1      160.40      200.78     19.92 o 
  -1  23   1       66.54       95.56     21.74 o 
   0  23   1     1890.10     2090.43     36.33 o 
   1  23   1     1318.67     1784.66     32.14 o 
   2  23   1      720.10      899.43     28.83 o 
   3  23   1       23.48       38.72     19.04 o 
   4  23   1        5.33       22.45     17.47 o 
   5  23   1     1198.94     1238.40    233.71 o 
   6  23   1      507.79      214.19    154.52 o 
   7  23   1        0.95       -2.32    100.44 o 
  -6  24   1       49.14       -2.55     39.33 o 
  -5  24   1      143.01       33.17     41.87 o 
  -4  24   1        8.36        0.39      8.46 o 
  -3  24   1       19.97       16.69     16.73 o 
  -2  24   1        0.81       12.16     19.48 o 
  -1  24   1       52.77       75.00     23.47 o 
   0  24   1       69.09       32.95     24.26 o 
   1  24   1      165.07      210.99     27.35 o 
   2  24   1        8.90       -5.08     17.80 o 
   3  24   1       87.43       65.68     25.22 o 
   4  24   1        4.29        0.72     15.21 o 
   5  24   1       44.49        4.29     39.36 o 
   6  24   1        5.66        0.29     23.57 o 
  -6  25   1       76.54        9.73     33.33 o 
  -5  25   1      147.52        1.61     45.42 o 
  -4  25   1      165.26      140.97     29.32 o 
  -3  25   1        8.64        2.84     21.55 o 
  -2  25   1      301.18      425.69     33.80 o 
  -1  25   1      166.62      192.66     29.96 o 
   0  25   1      499.88      733.30     35.69 o 
   1  25   1      343.38      396.90     32.31 o 
   2  25   1      107.45       53.92     20.85 o 
   3  25   1      170.40      150.46     21.30 o 
   4  25   1        2.08        4.38     18.90 o 
   5  25   1      154.54       -4.67     47.78 o 
   6  25   1      167.32        0.00     59.49 o 
  -5  26   1       76.74        1.03     35.36 o 
  -4  26   1      118.63       39.12     46.55 o 
  -3  26   1        0.56       -0.05     13.79 o 
  -2  26   1       89.40       92.48     23.22 o 
  -1  26   1        1.92        1.55     16.97 o 
   0  26   1        2.37       -0.07     15.96 o 
   1  26   1       89.50       84.65     28.00 o 
   2  26   1      232.15      200.18     47.42 o 
   3  26   1       29.15       38.02     24.22 o 
   4  26   1       53.39      -12.34     47.99 o 
   5  26   1        4.68        0.98     26.36 o 
  -4  27   1       99.79       -1.33     36.44 o 
  -3  27   1        0.58       -4.51     15.20 o 
  -2  27   1        6.92       13.06     18.76 o 
  -1  27   1       76.29       44.61     25.22 o 
   0  27   1      116.17      165.78     26.70 o 
   1  27   1      119.31      136.86     30.16 o 
   2  27   1        2.25       10.41     29.25 o 
   3  27   1       19.24       23.07     20.98 o 
   4  27   1       18.86        6.95     36.03 o 
  -3  28   1        3.21        6.40     40.48 o 
  -2  28   1        1.32        8.88     27.98 o 
  -1  28   1      225.23      256.29     44.46 o 
   0  28   1       13.67       13.67     25.53 o 
   1  28   1       19.43       14.86     22.32 o 
   2  28   1       28.20       23.00     25.67 o 
   3  28   1       22.72        4.96     25.09 o 
  -2  29   1      149.35       90.76     31.46 o 
  -1  29   1      141.31      156.26     34.98 o 
   0  29   1       13.62       16.80     25.19 o 
   1  29   1      298.39      255.08     56.94 o 
   2  29   1       14.23        8.27     25.94 o 
 -11   0   2       31.37       56.59     33.36 o 
 -10   0   2      671.04      805.17     45.92 o 
  -9   0   2      361.34      497.43     31.37 o 
  -8   0   2      121.86       68.35     20.86 o 
  -7   0   2        1.36       35.54     20.40 o 
  -6   0   2     1769.12     1815.89     57.17 o 
  -5   0   2    10453.03     9370.07    141.77 o 
  -4   0   2     2075.83     1148.33     19.18 o 
  -3   0   2   619550.94   495079.06   3528.51 o 
  -2   0   2     5723.90     4316.62     78.81 o 
   1   0   2    40495.89    36888.43    266.55 o 
   2   0   2     7916.25     4287.53     47.24 o 
   3   0   2      306.76      533.29     16.91 o 
   4   0   2     6634.84     6423.32     49.87 o 
   5   0   2     1051.63     1174.97     19.15 o 
   6   0   2    16883.95    17632.02    123.26 o 
   7   0   2      975.98     1070.29     30.69 o 
   8   0   2      632.26      628.91     64.13 o 
   9   0   2      141.40      136.75     58.72 o 
  10   0   2       31.08       71.08     96.58 o 
  11   0   2       64.65       71.85     68.76 o 
 -11   1   2        3.56       -1.30     15.99 o 
 -10   1   2       51.44       94.45     28.33 o 
  -9   1   2       84.47       42.43     19.41 o 
  -8   1   2       28.76       13.05     14.57 o 
  -7   1   2      804.68      837.53     22.58 o 
  -6   1   2     3579.86     3604.08     36.78 o 
  -5   1   2     1292.75     1257.06     20.14 o 
  -4   1   2      454.00      342.15     10.63 o 
  -3   1   2   166846.52   150293.16   1130.22 o 
  -2   1   2     6825.69     4885.72     26.30 o 
   1   1   2      702.63      391.75     10.71 o 
   2   1   2    10660.52     8004.85     34.93 o 
   3   1   2        1.99        7.54      7.13 o 
   4   1   2     3579.54     3399.47     25.53 o 
   5   1   2       11.55       12.34      6.47 o 
   6   1   2      524.03      487.90     12.50 o 
   7   1   2       73.32       64.61     13.84 o 
   8   1   2       39.70       45.05     26.27 o 
   9   1   2      107.91       83.44     47.74 o 
  10   1   2       15.03       29.98     40.63 o 
  11   1   2       41.69       60.61     59.17 o 
 -11   2   2      262.76      256.12     33.87 o 
 -10   2   2      472.73      570.85     38.58 o 
  -9   2   2      172.18      200.45     22.30 o 
  -8   2   2      576.82      617.93     22.92 o 
  -7   2   2       26.09       17.60     14.66 o 
  -6   2   2        5.34       26.82     15.79 o 
  -5   2   2     5720.12     5844.70     91.00 o 
  -4   2   2     3461.69     3724.13     25.25 o 
  -3   2   2    36297.87    31885.72    147.61 o 
  -2   2   2     2591.62     1824.32     15.66 o 
  -1   2   2    36558.96    34650.34    148.21 o 
   1   2   2      233.74      272.82      8.66 o 
   2   2   2    19478.99    14804.27     66.27 o 
   3   2   2     5815.39     5119.16     26.38 o 
   4   2   2       34.39       40.23      7.59 o 
   5   2   2      326.53      368.47     10.87 o 
   6   2   2    10614.45    10602.45     59.64 o 
   7   2   2      230.48      209.97     26.23 o 
   8   2   2      572.26      620.13     62.34 o 
   9   2   2        1.36        9.25     36.79 o 
  10   2   2       16.02       18.31     48.13 o 
  11   2   2      189.75      193.70     64.01 o 
 -11   3   2       14.42       11.35     26.87 o 
 -10   3   2       38.52       44.70     23.56 o 
  -9   3   2      184.37      183.01     21.08 o 
  -8   3   2        5.48       26.50     13.99 o 
  -7   3   2       56.54       89.37     19.48 o 
  -6   3   2      970.46     1211.25     23.01 o 
  -5   3   2     2097.00     1894.19     22.08 o 
  -4   3   2      616.74      513.64     11.09 o 
  -3   3   2     3463.08     3044.52     31.25 o 
  -2   3   2     4534.18     3658.99     19.42 o 
  -1   3   2       34.35       47.66      3.55 o 
   0   3   2       20.27        8.73      3.88 o 
   1   3   2      457.95      451.14      7.77 o 
   2   3   2      254.15      550.88     12.25 o 
   3   3   2        1.58        5.49      8.89 o 
   4   3   2      252.44      200.87     15.78 o 
   5   3   2      307.96      430.61     10.71 o 
   6   3   2     3106.42     3507.23     28.84 o 
   7   3   2      103.90      177.25     21.85 o 
   8   3   2       89.41      134.92     25.00 o 
   9   3   2      120.18      168.85     33.84 o 
  10   3   2       19.22        2.06     40.25 o 
  11   3   2        0.60       -5.31     49.50 o 
 -11   4   2      219.70      196.39     33.36 o 
 -10   4   2      612.88      805.87     32.08 o 
  -9   4   2       34.15       28.58     16.39 o 
  -8   4   2      208.97      261.15     20.77 o 
  -7   4   2      483.22      539.15     17.30 o 
  -6   4   2       85.68       94.27     13.07 o 
  -5   4   2      572.36      457.63     12.04 o 
  -4   4   2     1972.26     1697.32     17.77 o 
  -3   4   2     4728.24     3951.06     23.57 o 
  -2   4   2    13465.07    11547.18     50.20 o 
  -1   4   2     6910.80     5261.09     22.66 o 
   0   4   2    13676.20     9919.06     39.67 o 
   1   4   2     5027.07     4168.52     83.66 o 
   2   4   2    13128.55    12405.64     58.30 o 
   3   4   2       54.56       56.97     11.11 o 
   4   4   2     4198.70     3734.89     29.25 o 
   5   4   2       46.04       58.81      8.08 o 
   6   4   2     4274.50     4399.72     40.69 o 
   7   4   2       33.34       65.68     18.51 o 
   8   4   2      123.07      146.72     25.47 o 
   9   4   2       90.90       99.38     34.66 o 
  10   4   2       33.97       34.96     52.71 o 
  11   4   2       87.10       98.83     50.67 o 
 -11   5   2        0.04       -0.77     16.05 o 
 -10   5   2        0.75        7.32     18.48 o 
  -9   5   2      195.21      198.59     27.88 o 
  -8   5   2      257.23      215.70     17.28 o 
  -7   5   2        5.67        9.81     11.64 o 
  -6   5   2     1821.24     1990.32     20.43 o 
  -5   5   2      235.19      286.28     13.01 o 
  -4   5   2      271.64      245.30      8.64 o 
  -3   5   2     3097.94     2383.00     22.56 o 
  -2   5   2     1913.91     2136.14     24.97 o 
  -1   5   2     1614.76     1748.33     12.10 o 
   0   5   2     5515.20     4657.68     23.50 o 
   1   5   2     9047.53     7786.14     33.58 o 
   2   5   2      393.48      196.15      5.73 o 
   3   5   2      254.17      247.21     11.09 o 
   4   5   2     1571.59     1617.39     23.30 o 
   5   5   2      366.09      502.18     17.95 o 
   6   5   2        0.15       -0.84      6.27 o 
   7   5   2       40.85       46.74     20.95 o 
   8   5   2      395.50      392.11     28.22 o 
   9   5   2      136.19      231.18     34.88 o 
  10   5   2        1.14        9.58     26.67 o 
  11   5   2        9.32        8.53     58.54 o 
 -11   6   2       27.44       39.06     21.29 o 
 -10   6   2     1116.26     1295.12     44.26 o 
  -9   6   2        4.89       13.04     16.00 o 
  -8   6   2      207.65      209.09     18.11 o 
  -7   6   2      611.80      526.45     19.42 o 
  -6   6   2     1873.02     2035.59     26.58 o 
  -5   6   2      599.76      692.91     13.12 o 
  -4   6   2      318.00      361.48      9.31 o 
  -3   6   2     2029.50     1525.29     27.24 o 
  -2   6   2     3218.46     2946.93     32.24 o 
  -1   6   2      445.30      303.75     11.53 o 
   0   6   2    12392.20     8806.21     43.82 o 
   1   6   2      589.76      453.29      8.48 o 
   2   6   2     2337.81     2112.98     14.85 o 
   3   6   2      282.62      424.15     12.53 o 
   4   6   2     1712.96     1738.11     23.16 o 
   5   6   2      743.00      659.45     29.70 o 
   6   6   2     1736.03     1715.33     31.39 o 
   7   6   2     2128.70     2366.71     41.59 o 
   8   6   2      540.33      599.59     37.25 o 
   9   6   2       13.07        6.20     33.00 o 
  10   6   2       58.06       60.53     37.59 o 
  11   6   2      257.91      306.27     67.60 o 
 -11   7   2        4.49       11.95     19.18 o 
 -10   7   2        5.73       23.91     20.62 o 
  -9   7   2        0.02       -2.58     15.96 o 
  -8   7   2      104.35      110.21     14.13 o 
  -7   7   2      221.71      232.31     14.03 o 
  -6   7   2       56.01       44.73     10.31 o 
  -5   7   2      340.05      368.35     12.30 o 
  -4   7   2      369.58      450.36      6.96 o 
  -3   7   2      159.04      144.22     16.34 o 
  -2   7   2      327.30      238.60     16.86 o 
  -1   7   2     3102.48     2347.28     17.73 o 
   0   7   2       26.25        7.70      6.27 o 
   1   7   2      294.27      293.29      8.94 o 
   2   7   2     1403.60     1473.49     13.95 o 
   3   7   2     3668.21     3313.38     19.94 o 
   4   7   2      434.14      425.45     18.86 o 
   5   7   2     1865.74     2048.73     26.47 o 
   6   7   2      614.43      527.93     22.01 o 
   7   7   2     1186.39     1316.10     36.23 o 
   8   7   2       73.90       76.89     23.91 o 
   9   7   2      180.23      144.69     37.18 o 
  10   7   2      226.70      222.71     47.01 o 
  11   7   2       25.10      -15.75     39.19 o 
 -11   8   2       98.56       53.78     39.94 o 
 -10   8   2      446.30      585.45     24.46 o 
  -9   8   2       12.61       10.56     16.43 o 
  -8   8   2       78.75       82.44     19.15 o 
  -7   8   2       18.88       21.31     12.40 o 
  -6   8   2     1757.70     1811.84     19.97 o 
  -5   8   2      735.09      726.69     13.71 o 
  -4   8   2      830.44      838.00     32.12 o 
  -3   8   2     5473.55     4849.78     46.38 o 
  -2   8   2     1491.26     1509.27     10.77 o 
  -1   8   2    12439.71    11565.95     58.23 o 
   0   8   2    17454.68    14390.50     73.92 o 
   1   8   2     7579.45     7828.23     43.12 o 
   2   8   2     3446.89     3460.13     49.76 o 
   3   8   2       24.88       22.05      6.71 o 
   4   8   2     2163.49     2380.03     24.98 o 
   5   8   2      279.48      352.45     20.61 o 
   6   8   2     4737.30     4982.42     57.88 o 
   7   8   2       33.63       62.09     23.30 o 
   8   8   2       29.49       14.11     19.90 o 
   9   8   2      238.04      288.99     34.44 o 
  10   8   2       42.48       69.78     42.75 o 
  11   8   2      220.26      241.98     66.50 o 
 -11   9   2       32.93       98.89     67.22 o 
 -10   9   2        7.91        7.06     17.55 o 
  -9   9   2      138.48      186.14     16.91 o 
  -8   9   2      765.97      771.23     18.89 o 
  -7   9   2      446.42      507.20     15.57 o 
  -6   9   2       80.62       82.47     10.34 o 
  -5   9   2      265.79      367.71     26.06 o 
  -4   9   2      265.32      271.67     22.12 o 
  -3   9   2       39.20       67.55     19.23 o 
  -2   9   2      615.16      600.18      8.95 o 
  -1   9   2       96.27       83.28     10.46 o 
   0   9   2        6.76       23.49      7.99 o 
   1   9   2     1561.83     1320.23     16.87 o 
   2   9   2        1.59        1.90      6.81 o 
   3   9   2      265.17      224.69      9.87 o 
   4   9   2      175.06      218.17     18.13 o 
   5   9   2      733.70      797.61     21.91 o 
   6   9   2     1821.06     2033.40     44.27 o 
   7   9   2      285.90      340.31     30.87 o 
   8   9   2       60.11       79.51     23.98 o 
   9   9   2       28.90        7.34     26.39 o 
  10   9   2       13.51       11.32     30.40 o 
  11   9   2       41.09       27.30     46.93 o 
 -11  10   2       92.14      195.47     76.49 o 
 -10  10   2      204.39      158.91     29.23 o 
  -9  10   2       16.60       13.70     13.24 o 
  -8  10   2      697.30      715.72     17.42 o 
  -7  10   2       51.34       42.02     10.51 o 
  -6  10   2     3013.04     3022.38     44.94 o 
  -5  10   2      169.96      133.90     24.62 o 
  -4  10   2      261.65      223.37     22.24 o 
  -3  10   2      189.35      170.61     21.75 o 
  -2  10   2       35.91       59.44      7.36 o 
  -1  10   2      982.70      851.39     13.90 o 
   0  10   2     9119.88     8366.28     46.57 o 
   1  10   2     6366.61     6603.87     42.21 o 
   2  10   2      626.36      646.60     14.01 o 
   3  10   2     1037.11     1194.76     20.29 o 
   4  10   2       39.90       27.83      8.09 o 
   5  10   2     1168.82      990.13     22.17 o 
   6  10   2     2910.96     2926.54     46.06 o 
   7  10   2      841.54      940.42     34.53 o 
   8  10   2      271.79      237.76     26.60 o 
   9  10   2      429.17      519.83     42.05 o 
  10  10   2        5.05       13.98     29.92 o 
 -11  11   2       19.97      -10.82     61.04 o 
 -10  11   2        3.86        8.76     15.02 o 
  -9  11   2       25.55       18.35     10.37 o 
  -8  11   2       40.03       27.60     10.59 o 
  -7  11   2       40.72       17.04     36.71 o 
  -6  11   2        7.31       18.97     27.85 o 
  -5  11   2      947.21      906.12     32.83 o 
  -4  11   2      360.82      436.22     26.30 o 
  -3  11   2      374.89      378.58     25.80 o 
  -2  11   2     5741.44     5229.47     49.18 o 
  -1  11   2     4738.10     5623.14     33.88 o 
   0  11   2      689.95      776.20     15.27 o 
   1  11   2     1787.24     1960.22     22.98 o 
   2  11   2        6.06        9.98     10.81 o 
   3  11   2     1316.71     1232.52     17.98 o 
   4  11   2      343.43      282.16     10.88 o 
   5  11   2        0.07       -0.39     21.53 o 
   6  11   2       24.07        6.64     13.44 o 
   7  11   2       15.64       22.75     17.95 o 
   8  11   2        0.03        4.55     14.20 o 
   9  11   2        9.67       18.45     32.07 o 
  10  11   2        6.10       16.46     27.74 o 
 -10  12   2      202.20      285.72     73.40 o 
  -9  12   2       10.92        2.41      7.30 o 
  -8  12   2       56.08       73.18     21.79 o 
  -7  12   2       35.14       40.79     40.36 o 
  -6  12   2      153.24      158.29     41.98 o 
  -5  12   2     5465.99     5607.96     83.63 o 
  -4  12   2     3470.38     3678.59     59.80 o 
  -3  12   2     4385.86     4602.43     52.33 o 
  -2  12   2     9318.10     9563.51     52.06 o 
  -1  12   2    10525.92    10098.64     56.13 o 
   0  12   2     3704.16     4337.93     41.71 o 
   1  12   2     3905.82     4214.15     31.64 o 
   2  12   2     1193.80     1301.21     19.73 o 
   3  12   2      604.33      739.57     14.31 o 
   4  12   2       68.02       60.99     11.68 o 
   5  12   2      380.42      354.74     29.12 o 
   6  12   2     1645.97     1518.43     31.11 o 
   7  12   2       94.32      181.80     39.10 o 
   8  12   2      120.00      100.03     18.08 o 
   9  12   2       66.90       56.81     33.95 o 
  10  12   2      125.35       94.69     40.40 o 
 -10  13   2        9.96       55.20     58.71 o 
  -9  13   2       53.98       28.54     19.94 o 
  -8  13   2       55.63       81.28     40.02 o 
  -7  13   2       73.98       77.38     35.50 o 
  -6  13   2      392.74      365.77     35.00 o 
  -5  13   2      115.58      194.99     25.82 o 
  -4  13   2       23.01       -0.62     23.52 o 
  -3  13   2        5.16        5.20      5.77 o 
  -2  13   2      531.39      552.99     15.26 o 
  -1  13   2      201.65      155.58     14.77 o 
   0  13   2     2041.52     2452.88     27.21 o 
   1  13   2      109.05      122.07     11.51 o 
   2  13   2        3.69       29.67     13.54 o 
   3  13   2      189.11      217.66     15.22 o 
   4  13   2       35.36       25.68      9.92 o 
   5  13   2       38.82       27.58      9.81 o 
   6  13   2      300.32      383.31     23.45 o 
   7  13   2       27.59       69.39     17.90 o 
   8  13   2      100.29      176.78     21.57 o 
   9  13   2       37.94       39.33     24.67 o 
  10  13   2      110.93       86.74     68.76 o 
 -10  14   2      265.88      443.92     75.67 o 
  -9  14   2       32.28       15.85     28.27 o 
  -8  14   2      478.33      679.50     56.49 o 
  -7  14   2       32.51       26.30     34.73 o 
  -6  14   2      805.24     1021.65     47.33 o 
  -5  14   2      370.32      429.76     41.93 o 
  -4  14   2      158.10      215.86     33.60 o 
  -3  14   2     4857.39     5035.83     52.40 o 
  -2  14   2       46.44       55.54      9.42 o 
  -1  14   2     6489.23     6599.08     50.39 o 
   0  14   2     1180.31     1505.80     20.86 o 
   1  14   2     2869.12     3218.38     31.15 o 
   2  14   2     1125.98     1114.99     21.92 o 
   3  14   2       40.09       41.82     10.32 o 
   4  14   2      352.15      400.75     15.31 o 
   5  14   2        9.95       23.82     10.38 o 
   6  14   2     1585.11     1590.48     54.20 o 
   7  14   2      936.31      998.02     64.60 o 
   8  14   2      425.30      399.99     21.70 o 
   9  14   2        4.76        7.66     27.23 o 
  10  14   2        1.05       17.66     67.21 o 
 -10  15   2       81.94       76.73     83.44 o 
  -9  15   2        1.98       -3.22     18.37 o 
  -8  15   2        0.08        4.57     36.59 o 
  -7  15   2      106.91      190.43     46.16 o 
  -6  15   2        7.79       -9.84     38.17 o 
  -5  15   2       25.44       56.79     32.09 o 
  -4  15   2      463.79      478.24     32.26 o 
  -3  15   2      112.03      122.15      9.08 o 
  -2  15   2      259.22      324.80     13.43 o 
  -1  15   2     1440.41     1541.81     24.69 o 
   0  15   2      260.26      347.22     16.59 o 
   1  15   2       88.23      105.19     13.02 o 
   2  15   2     1101.09     1019.65     21.77 o 
   3  15   2       40.40       77.03     13.63 o 
   4  15   2        9.05        9.68     12.41 o 
   5  15   2      199.23      206.13     32.45 o 
   6  15   2       16.17        4.74      8.31 o 
   7  15   2       42.72       31.66     18.77 o 
   8  15   2      259.30      246.66     31.83 o 
   9  15   2       69.48       72.63    112.80 o 
 -10  16   2      368.93      -10.04     71.85 o 
  -9  16   2       34.88       -0.42     21.88 o 
  -8  16   2       32.88       14.20     41.24 o 
  -7  16   2        0.11       11.37     36.87 o 
  -6  16   2      959.01     1250.38     56.60 o 
  -5  16   2       80.99       97.77     36.87 o 
  -4  16   2      396.02      474.27     33.45 o 
  -3  16   2      140.33      181.29     11.48 o 
  -2  16   2      208.89      247.59     34.45 o 
  -1  16   2     2360.87     2664.63     37.04 o 
   0  16   2       43.56       66.97     14.22 o 
   1  16   2     1645.93     1645.90     25.59 o 
   2  16   2     1184.85     1435.87     26.38 o 
   3  16   2       53.76       41.87     13.95 o 
   4  16   2     1496.27     1514.14     46.95 o 
   5  16   2      587.89      852.41     22.45 o 
   6  16   2     1562.92     1740.70    107.95 o 
   7  16   2      185.87      216.77     22.84 o 
   8  16   2      479.36      453.17     82.21 o 
   9  16   2       24.48       -2.32     89.62 o 
  -9  17   2      196.66       -3.86     62.58 o 
  -8  17   2      110.50       64.13     86.15 o 
  -7  17   2        2.12        7.35     36.87 o 
  -6  17   2        3.93        8.19     34.68 o 
  -5  17   2       45.54       74.86     37.94 o 
  -4  17   2      592.72      659.11     44.27 o 
  -3  17   2       10.56       14.16     13.34 o 
  -2  17   2       75.18      109.45     18.50 o 
  -1  17   2        6.94       17.66     13.43 o 
   0  17   2      216.02      319.31     20.39 o 
   1  17   2       10.15       -6.01     12.46 o 
   2  17   2     1416.84     1674.22     32.89 o 
   3  17   2        1.40        8.02     10.72 o 
   4  17   2       81.05       66.24     14.93 o 
   5  17   2      182.20      195.55     23.73 o 
   6  17   2     1073.27     1036.70     57.55 o 
   7  17   2      359.71      307.39     35.17 o 
   8  17   2       39.05       67.99     70.31 o 
   9  17   2        0.01       -1.55     88.08 o 
  -9  18   2       33.82        1.55     60.26 o 
  -8  18   2      214.92       -2.32     90.40 o 
  -7  18   2       41.02       18.96     42.32 o 
  -6  18   2      393.31      445.27     65.86 o 
  -5  18   2       40.20       37.86     30.78 o 
  -4  18   2       25.27       73.56     39.54 o 
  -3  18   2      181.97      216.66     12.84 o 
  -2  18   2      266.86      263.86     15.98 o 
  -1  18   2      310.93      364.25     17.42 o 
   0  18   2       71.57       53.35     18.64 o 
   1  18   2      137.57      152.50     21.66 o 
   2  18   2     1157.78     1279.97     29.95 o 
   3  18   2      708.01      904.47     39.33 o 
   4  18   2       39.07       21.83     14.54 o 
   5  18   2      914.17      893.53     22.14 o 
   6  18   2     1227.50     1790.92     77.55 o 
   7  18   2      154.86       77.99     33.70 o 
   8  18   2       40.39        4.64     93.49 o 
   9  18   2      230.04       -4.64    101.21 o 
  -9  19   2      271.11      -13.13     78.03 o 
  -8  19   2       35.30       -6.18     97.35 o 
  -7  19   2        0.05       13.91     62.58 o 
  -6  19   2       44.13       99.59     48.35 o 
  -5  19   2      316.80      529.24     77.26 o 
  -4  19   2        9.63        6.33     33.82 o 
  -3  19   2        5.76        3.75      9.07 o 
  -2  19   2      261.53      299.59     17.52 o 
  -1  19   2      349.28      388.23     21.83 o 
   0  19   2       83.11      145.60     19.52 o 
   1  19   2      478.20      505.62     22.31 o 
   2  19   2        0.65       -1.03     12.88 o 
   3  19   2      400.77      442.04     23.81 o 
   4  19   2      463.75      465.70     50.49 o 
   5  19   2       64.97       56.05     23.27 o 
   6  19   2      799.94     1340.26     76.67 o 
   7  19   2      126.74      154.52     79.58 o 
   8  19   2      188.31        5.41     98.12 o 
  -8  20   2       74.55       22.41     28.48 o 
  -7  20   2      142.71       23.57     29.57 o 
  -6  20   2      162.70       50.48     81.51 o 
  -5  20   2      788.26      653.34    456.61 o 
  -4  20   2      216.18      183.36     35.68 o 
  -3  20   2      340.88      297.89     21.63 o 
  -2  20   2      226.03      252.47     21.46 o 
  -1  20   2     2113.84     2338.81     32.64 o 
   0  20   2      309.51      394.63     29.60 o 
   1  20   2      129.21      143.11     23.07 o 
   2  20   2       20.82       40.89     22.26 o 
   3  20   2      892.12     1029.55     36.83 o 
   4  20   2     2575.81     3029.86    118.99 o 
   5  20   2      162.94      155.47     18.93 o 
   6  20   2       49.04       23.22     12.84 o 
   7  20   2      265.12       -2.32     61.04 o 
   8  20   2      243.90       -1.55     63.35 o 
  -8  21   2        3.81        3.86    105.85 o 
  -7  21   2      410.33       -6.03     30.61 o 
  -6  21   2       47.10       18.75     29.34 o 
  -5  21   2      843.88     1204.16    120.82 o 
  -4  21   2       96.86      131.81     31.09 o 
  -3  21   2      254.22      343.32     21.80 o 
  -2  21   2       27.73       25.99     17.04 o 
  -1  21   2      280.09      428.64     26.72 o 
   0  21   2      928.03     1198.15     32.01 o 
   1  21   2      769.02      673.88     30.86 o 
   2  21   2      199.02      272.30     26.85 o 
   3  21   2     1562.34     1668.37     54.75 o 
   4  21   2       19.92       15.23     24.76 o 
   5  21   2      245.10      222.50     19.85 o 
   6  21   2       12.69       19.81     11.40 o 
   7  21   2        2.89        9.27     67.99 o 
   8  21   2       23.05       -3.86     65.67 o 
  -7  22   2        2.50       -5.92     39.73 o 
  -6  22   2       99.69        2.11     35.45 o 
  -5  22   2      579.53      751.56    102.75 o 
  -4  22   2       62.69      146.11     50.80 o 
  -3  22   2     1965.86     2328.80     75.42 o 
  -2  22   2        5.24       13.72     14.93 o 
  -1  22   2     2741.51     3092.75     50.25 o 
   0  22   2      560.00      740.80     27.03 o 
   1  22   2      794.18      885.32     31.03 o 
   2  22   2       40.80       25.66     25.46 o 
   3  22   2       34.22       14.88     21.92 o 
   4  22   2       16.43       26.50     22.63 o 
   5  22   2      238.41      141.58     20.59 o 
   6  22   2     1600.54     1574.78    397.12 o 
   7  22   2        5.68        0.77     59.49 o 
  -7  23   2        0.18        0.31     27.15 o 
  -6  23   2       19.14        9.10     31.26 o 
  -5  23   2       90.45       40.86     53.70 o 
  -4  23   2      314.38      224.09     53.70 o 
  -3  23   2       67.08       94.76     19.72 o 
  -2  23   2        1.36        7.97     15.20 o 
  -1  23   2      100.51       99.88     20.51 o 
   0  23   2      118.76      144.31     26.07 o 
   1  23   2      126.40      143.25     30.78 o 
   2  23   2      110.56       67.40     29.25 o 
   3  23   2      108.92      179.82     27.70 o 
   4  23   2      183.15      119.53     66.88 o 
   5  23   2       31.19       11.13     13.07 o 
   6  23   2        4.03       -4.07     34.76 o 
   7  23   2       14.75        0.00     53.31 o 
  -6  24   2       94.84       -1.75     43.29 o 
  -5  24   2      239.69        1.89     29.01 o 
  -4  24   2       72.56       77.72     38.46 o 
  -3  24   2     1275.59     1617.72     76.54 o 
  -2  24   2      152.25      129.75     27.88 o 
  -1  24   2      157.58      210.02     24.41 o 
   0  24   2      150.61      117.64     22.28 o 
   1  24   2      520.91      701.57     37.39 o 
   2  24   2     1455.85     1706.60     45.25 o 
   3  24   2       33.48       64.06     30.30 o 
   4  24   2       25.81        8.58     19.33 o 
   5  24   2       29.01        4.40     15.55 o 
   6  24   2      351.03       -3.86    105.85 o 
  -6  25   2       54.53       -2.32     36.47 o 
  -5  25   2       34.16       -0.75     38.74 o 
  -4  25   2      293.22      167.66    108.17 o 
  -3  25   2      123.53      100.51     16.63 o 
  -2  25   2       57.20       51.34     21.23 o 
  -1  25   2        2.02       17.71     20.10 o 
   0  25   2       14.42        2.14     19.64 o 
   1  25   2       13.97       19.11     19.59 o 
   2  25   2       47.54       67.20     24.05 o 
   3  25   2       36.65       30.63     22.40 o 
   4  25   2       10.87       19.01     21.01 o 
   5  25   2        1.28       -1.27     25.64 o 
   6  25   2        7.70        4.64    111.26 o 
  -5  26   2        6.33       -0.84     28.78 o 
  -4  26   2       39.31       33.11     46.82 o 
  -3  26   2       25.86       56.70     20.81 o 
  -2  26   2      115.28      100.78     22.29 o 
  -1  26   2      195.03      228.16     29.70 o 
   0  26   2      345.57      374.46     32.08 o 
   1  26   2      360.78      514.29     32.44 o 
   2  26   2       51.56       82.94     23.54 o 
   3  26   2       40.86       49.23     24.94 o 
   4  26   2      189.92      131.74     46.47 o 
   5  26   2        6.21        7.16     31.17 o 
  -4  27   2       26.11       -0.20     41.18 o 
  -3  27   2        0.72        3.57     19.33 o 
  -2  27   2       19.14       17.69     24.02 o 
  -1  27   2       13.30       -1.96     24.91 o 
   0  27   2        3.32        1.59     19.20 o 
   1  27   2       12.08       42.92     25.62 o 
   2  27   2        8.45       -5.40     20.53 o 
   3  27   2        0.37       -7.39     26.70 o 
   4  27   2        1.23       -0.98     31.41 o 
  -3  28   2       85.24       56.01     51.09 o 
  -2  28   2        1.66       13.00     22.73 o 
  -1  28   2      164.52      149.43     28.11 o 
   0  28   2       12.36       42.82     23.96 o 
   1  28   2       46.81       37.95     24.90 o 
   2  28   2       50.27       33.58     26.67 o 
   3  28   2       23.11        0.04     19.43 o 
  -2  29   2       52.18       50.91     21.90 o 
  -1  29   2       29.82       15.97     21.37 o 
   0  29   2       13.45       19.96     27.40 o 
   1  29   2       34.65        9.11     26.50 o 
 -11   1   3       65.84       74.63     24.25 o 
 -10   1   3      493.28      589.42     39.76 o 
  -9   1   3        0.65        9.69     16.92 o 
  -8   1   3      199.18      259.21     22.30 o 
  -7   1   3      365.41      378.22     22.52 o 
  -6   1   3       12.50       17.67     12.94 o 
  -5   1   3    10602.75     9902.77     55.79 o 
  -4   1   3     1960.19     2307.68     27.68 o 
  -3   1   3   134231.36   122390.73    484.66 o 
  -2   1   3    17950.51    15242.83     71.45 o 
  -1   1   3    11942.09     9504.31     47.06 o 
   0   1   3    22516.03    17242.60     77.43 o 
   1   1   3     3195.82     2984.75     24.02 o 
   2   1   3     5825.09     4109.67     35.26 o 
   3   1   3     4987.14     3699.29     22.50 o 
   4   1   3       16.51        8.52      7.77 o 
   5   1   3     1622.46     1821.77     30.07 o 
   6   1   3     6457.06     6939.06     47.03 o 
   7   1   3     1945.23     2353.14     39.50 o 
   8   1   3        8.53       13.87     19.03 o 
   9   1   3        9.00       -0.44     39.26 o 
  10   1   3      111.30      150.89     59.85 o 
  11   1   3       48.35       80.62     51.89 o 
 -11   2   3        2.27       12.80     23.67 o 
 -10   2   3      347.87      291.38     42.37 o 
  -9   2   3       12.44        9.29     17.99 o 
  -8   2   3       56.98       25.43     14.59 o 
  -7   2   3      292.40      212.96     15.53 o 
  -6   2   3      991.38      920.64     19.09 o 
  -5   2   3     3132.75     3530.26     31.69 o 
  -4   2   3      252.57      291.95     17.96 o 
  -3   2   3     2762.42     2709.20     23.86 o 
  -2   2   3     3238.17     2741.64     17.98 o 
  -1   2   3     6501.93     3836.21     30.84 o 
   0   2   3     1344.47     2009.15     17.63 o 
   1   2   3     1293.17     1177.69     21.97 o 
   2   2   3    17512.54    13168.49     71.09 o 
   3   2   3     3345.60     3383.25     20.83 o 
   4   2   3     1834.52     1922.37     17.45 o 
   5   2   3       18.77       10.00      7.61 o 
   6   2   3      248.13      230.97     19.59 o 
   7   2   3      424.09      559.75     30.84 o 
   8   2   3      326.06      383.12     26.54 o 
   9   2   3       19.46       26.89     21.80 o 
  10   2   3      117.87      172.61     59.34 o 
  11   2   3       51.01       22.09     55.45 o 
 -11   3   3       32.93       57.86     25.39 o 
 -10   3   3      377.53      457.73     38.46 o 
  -9   3   3      187.95      240.32     24.12 o 
  -8   3   3      136.86      138.48     20.77 o 
  -7   3   3        7.49       10.91     13.30 o 
  -6   3   3     1839.74     2031.69     24.54 o 
  -5   3   3     3107.35     3159.31     28.14 o 
  -4   3   3     2493.03     2023.69     24.97 o 
  -3   3   3    20363.94    21528.16    120.98 o 
  -2   3   3     5640.35     4469.78     24.48 o 
  -1   3   3      168.46      124.64      7.82 o 
   0   3   3    13506.06    12353.94     79.20 o 
   1   3   3     4868.69     4024.64     29.11 o 
   2   3   3    12324.61    10976.30     61.93 o 
   3   3   3     1003.38      967.98     16.92 o 
   4   3   3     4147.76     4647.78     28.07 o 
   5   3   3     2995.13     2838.35     33.22 o 
   6   3   3     2645.59     2480.70     33.73 o 
   7   3   3      229.52      241.51     21.56 o 
   8   3   3      334.16      321.17     55.42 o 
   9   3   3       65.07       73.84     27.89 o 
  10   3   3       10.88       14.27     49.73 o 
  11   3   3       54.85       61.79     58.27 o 
 -11   4   3       35.37       36.06     27.22 o 
 -10   4   3        2.26      -12.00     17.25 o 
  -9   4   3       33.11       44.64     18.22 o 
  -8   4   3      103.37       62.17     15.55 o 
  -7   4   3      290.59      207.69     16.39 o 
  -6   4   3       67.83       57.34     12.13 o 
  -5   4   3     1417.07     1080.93     17.69 o 
  -4   4   3     2077.83     1618.63     15.87 o 
  -3   4   3     1680.21     1874.81     22.05 o 
  -2   4   3     1153.73      623.45      8.98 o 
  -1   4   3      136.63      192.35     24.99 o 
   0   4   3    29461.78    22112.90     90.32 o 
   1   4   3     2930.44     2614.19     20.66 o 
   2   4   3      250.94      359.15     10.85 o 
   3   4   3       43.46       19.19     11.71 o 
   4   4   3       93.43       59.80     12.90 o 
   5   4   3      294.79      202.08     18.71 o 
   6   4   3     1120.40     1149.15     26.76 o 
   7   4   3      544.75      645.38     26.88 o 
   8   4   3       24.90       41.79     26.42 o 
   9   4   3       31.94       16.95     22.43 o 
  10   4   3       85.88       85.97     50.76 o 
  11   4   3        3.90       32.97     74.44 o 
 -11   5   3       81.50       89.36     26.06 o 
 -10   5   3     1039.16     1297.95     52.70 o 
  -9   5   3      324.87      414.53     20.45 o 
  -8   5   3      454.25      559.43     20.32 o 
  -7   5   3      181.88      237.72     14.84 o 
  -6   5   3       40.76       39.57      9.91 o 
  -5   5   3     7082.47     6666.18     41.63 o 
  -4   5   3       61.64       71.97      7.40 o 
  -3   5   3       33.85       31.52      6.99 o 
  -2   5   3       41.18       26.90      5.27 o 
  -1   5   3      449.64      581.74     10.30 o 
   0   5   3    12332.05    12561.19     50.99 o 
   1   5   3      217.56      267.54      9.07 o 
   2   5   3     1869.81     1862.39     14.64 o 
   3   5   3      879.59      935.42     16.53 o 
   4   5   3     1237.55     1243.82     22.73 o 
   5   5   3     4142.43     3985.53     35.35 o 
   6   5   3      457.47      473.02     24.90 o 
   7   5   3     4827.04     5058.50     72.95 o 
   8   5   3        4.11       17.08     20.81 o 
   9   5   3        1.58        9.55     25.77 o 
  10   5   3      400.82      374.74     62.52 o 
  11   5   3       83.84      157.20     54.10 o 
 -11   6   3        5.41       18.57     24.71 o 
 -10   6   3        9.11        6.87     24.36 o 
  -9   6   3       12.97        6.40     16.50 o 
  -8   6   3       93.35      118.77     15.04 o 
  -7   6   3       30.80       55.50     12.66 o 
  -6   6   3       56.05       36.36     13.34 o 
  -5   6   3       91.85      111.17     10.00 o 
  -4   6   3      438.04      685.43     12.04 o 
  -3   6   3     3096.40     2415.13     26.22 o 
  -2   6   3     2836.27     1971.14     15.92 o 
  -1   6   3      195.38      454.34      9.84 o 
   0   6   3     5905.64     5373.18     28.11 o 
   1   6   3     3757.13     3229.05     18.70 o 
   2   6   3      143.60      160.93      8.68 o 
   3   6   3     4818.86     4528.07     33.71 o 
   4   6   3     1740.56     1793.67     25.88 o 
   5   6   3       11.58       28.40     17.77 o 
   6   6   3     1651.47     2173.33     32.32 o 
   7   6   3      533.19      683.19     30.20 o 
   8   6   3       60.44      121.35     24.16 o 
   9   6   3      289.93      404.85     30.74 o 
  10   6   3       98.90      127.06     44.41 o 
  11   6   3       18.40       60.00     63.98 o 
 -11   7   3        3.80        9.43     29.44 o 
 -10   7   3      915.98     1092.49     36.80 o 
  -9   7   3      252.49      250.52     23.61 o 
  -8   7   3      109.94      104.22     16.01 o 
  -7   7   3       73.05       58.68     12.22 o 
  -6   7   3      959.72     1181.59     17.50 o 
  -5   7   3     2698.06     2621.92     22.79 o 
  -4   7   3     1579.37     1286.78     11.63 o 
  -3   7   3     2917.01     2819.11     40.88 o 
  -2   7   3     1211.01     1177.26     10.73 o 
  -1   7   3     4954.06     4387.82     25.78 o 
   0   7   3     5683.69     6726.65     33.02 o 
   1   7   3       21.75       71.63      7.20 o 
   2   7   3      433.77      426.47     10.76 o 
   3   7   3     4634.68     4858.82     37.43 o 
   4   7   3     5641.97     4904.67     37.99 o 
   5   7   3     2893.10     2853.62     32.40 o 
   6   7   3     1042.65      951.21     26.80 o 
   7   7   3     2278.82     2441.59     41.22 o 
   8   7   3       81.12       66.02     23.70 o 
   9   7   3      137.25      137.63     29.25 o 
  10   7   3      163.56      190.04     38.07 o 
  11   7   3       41.82       11.62     33.22 o 
 -11   8   3      111.63      109.67     24.04 o 
 -10   8   3       21.53       43.71     25.85 o 
  -9   8   3        9.76       20.52     18.70 o 
  -8   8   3        0.16        4.19     12.13 o 
  -7   8   3      201.09      279.31     16.42 o 
  -6   8   3      770.73      763.85     17.10 o 
  -5   8   3       67.35       82.75      7.64 o 
  -4   8   3        3.98       26.22     18.68 o 
  -3   8   3      436.28      274.35     25.38 o 
  -2   8   3      814.69      754.29     14.04 o 
  -1   8   3     1551.14     1402.97     14.60 o 
   0   8   3      230.10      192.30     10.35 o 
   1   8   3      297.17      312.32      9.33 o 
   2   8   3        0.44       -0.27      5.62 o 
   3   8   3     6034.44     5350.82     30.38 o 
   4   8   3       69.55       59.01     12.55 o 
   5   8   3     1150.80     1143.75     28.85 o 
   6   8   3      263.58      319.11     26.74 o 
   7   8   3      102.54      116.48     23.09 o 
   8   8   3        0.01        6.36     16.48 o 
   9   8   3       25.82       48.45     29.88 o 
  10   8   3      114.37      140.61     41.43 o 
  11   8   3        0.28       -9.41     38.73 o 
 -11   9   3       35.74       28.28     29.36 o 
 -10   9   3      223.12      188.79     30.25 o 
  -9   9   3       39.01       29.29     15.12 o 
  -8   9   3       63.70       74.27     14.40 o 
  -7   9   3      124.81      182.53     13.50 o 
  -6   9   3     1679.57     1878.12     37.17 o 
  -5   9   3     1667.86     1617.43     49.88 o 
  -4   9   3     5263.16     4436.96     50.24 o 
  -3   9   3     9057.58     8861.83     74.23 o 
  -2   9   3     1641.45     2202.10     19.80 o 
  -1   9   3     2126.59     2300.79     18.81 o 
   0   9   3     2266.58     2579.33     23.05 o 
   1   9   3       18.59       82.78      9.42 o 
   2   9   3     3870.38     2973.93     23.46 o 
   3   9   3      507.83      483.13     11.79 o 
   4   9   3      382.63      525.33     24.65 o 
   5   9   3      869.03      742.19     22.07 o 
   6   9   3     2746.29     3124.90     68.27 o 
   7   9   3      921.87     1087.33     30.07 o 
   8   9   3      361.40      289.85     32.47 o 
   9   9   3      399.15      456.37     34.72 o 
  10   9   3        4.40        7.87     34.09 o 
 -11  10   3        2.19       11.59     60.26 o 
 -10  10   3       30.04       25.87     15.24 o 
  -9  10   3       89.93       95.27     13.96 o 
  -8  10   3      396.83      409.50     15.92 o 
  -7  10   3       77.22       59.31     11.07 o 
  -6  10   3      902.77      939.36     33.03 o 
  -5  10   3      124.08      110.22     34.63 o 
  -4  10   3      733.22      817.91     28.99 o 
  -3  10   3     2334.58     1900.75     35.97 o 
  -2  10   3      219.88      260.61     11.70 o 
  -1  10   3     1152.70     1113.18     17.41 o 
   0  10   3     2200.15     1742.16     19.23 o 
   1  10   3        0.09       17.77      7.15 o 
   2  10   3       50.49       43.22      8.36 o 
   3  10   3       15.14       11.08      6.16 o 
   4  10   3      113.51       89.11      8.34 o 
   5  10   3      107.80       86.20     17.95 o 
   6  10   3      118.27      156.73     19.19 o 
   7  10   3       29.31       33.54     17.73 o 
   8  10   3       60.95       94.39     28.55 o 
   9  10   3       42.28       63.18     26.34 o 
  10  10   3        1.64       -7.85     34.40 o 
 -10  11   3       99.73      123.42     61.04 o 
  -9  11   3      542.22      484.94     41.67 o 
  -8  11   3      164.45      151.50     41.22 o 
  -7  11   3       79.74       93.59     42.00 o 
  -6  11   3       82.13      144.58     33.47 o 
  -5  11   3     2752.00     3079.95     49.95 o 
  -4  11   3      195.18      268.05     25.13 o 
  -3  11   3       68.49       90.14     19.63 o 
  -2  11   3      792.59      807.08     12.47 o 
  -1  11   3    12581.29    12564.26     66.26 o 
   0  11   3     3281.79     3919.36     30.00 o 
   1  11   3     1954.72     1849.07     19.29 o 
   2  11   3     1257.67      679.85     13.70 o 
   3  11   3       40.82       23.33      9.66 o 
   4  11   3       82.26       71.93      8.51 o 
   5  11   3       35.25       15.90     19.86 o 
   6  11   3       95.58      138.05     21.38 o 
   7  11   3     1580.98     1806.81     75.27 o 
   8  11   3       55.92       77.46     24.56 o 
   9  11   3       12.27       22.72     24.02 o 
  10  11   3       16.73       29.00     41.78 o 
 -10  12   3       17.94       11.07     28.04 o 
  -9  12   3       24.08       33.16     26.19 o 
  -8  12   3       23.91       55.34     46.99 o 
  -7  12   3       55.92        7.20     29.74 o 
  -6  12   3      667.53      824.28     43.64 o 
  -5  12   3       11.20        0.82     18.58 o 
  -4  12   3       65.11       62.22     24.81 o 
  -3  12   3     3362.42     3476.52     46.54 o 
  -2  12   3      470.44      449.72     13.91 o 
  -1  12   3      250.99      131.02     12.54 o 
   0  12   3       17.53       23.70     10.45 o 
   1  12   3      208.27      165.76     15.46 o 
   2  12   3      112.92      146.45     13.12 o 
   3  12   3       92.30       71.64      9.11 o 
   4  12   3      258.90      302.58     14.08 o 
   5  12   3       85.10       41.81     14.70 o 
   6  12   3      322.31      330.09     29.74 o 
   7  12   3      138.58      107.15     28.22 o 
   8  12   3      156.13      151.24     27.14 o 
   9  12   3       15.64       35.16     25.46 o 
  10  12   3       16.27        4.37     40.75 o 
 -10  13   3      252.20      228.22     86.07 o 
  -9  13   3       78.75       74.30     41.55 o 
  -8  13   3      240.00      216.65     46.95 o 
  -7  13   3       17.77       30.02     41.27 o 
  -6  13   3      378.13      547.98     43.63 o 
  -5  13   3     5924.30     6268.98     73.71 o 
  -4  13   3      269.80      294.57     33.33 o 
  -3  13   3    17209.22    19601.14    141.35 o 
  -2  13   3     8181.59     8451.10     50.80 o 
  -1  13   3      939.28      892.72     17.67 o 
   0  13   3     4423.32     4802.46     36.33 o 
   1  13   3     1342.93     1458.88     27.40 o 
   2  13   3     3920.52     4142.37     35.93 o 
   3  13   3       55.91       56.56     14.61 o 
   4  13   3      336.33      364.01     17.70 o 
   5  13   3      711.78      812.96     25.03 o 
   6  13   3      355.99      347.09     26.49 o 
   7  13   3     2065.22     2250.31     94.68 o 
   8  13   3        0.08        1.61     19.87 o 
   9  13   3      121.58       80.23     26.69 o 
  10  13   3        2.18      -12.41     63.58 o 
 -10  14   3        4.64       35.87     49.88 o 
  -9  14   3       33.00       30.70     25.76 o 
  -8  14   3       20.55       25.57     47.85 o 
  -7  14   3        5.55       15.34     35.21 o 
  -6  14   3       77.29      126.16     31.94 o 
  -5  14   3      142.16      142.64     33.93 o 
  -4  14   3        7.34       -3.98     28.42 o 
  -3  14   3     2425.42     2540.09     43.19 o 
  -2  14   3      262.18      210.26     12.19 o 
  -1  14   3       11.97       26.83     15.35 o 
   0  14   3      215.36      294.10     16.58 o 
   1  14   3      136.30      126.33     12.80 o 
   2  14   3       10.09        7.62      9.54 o 
   3  14   3       10.94        0.64     10.31 o 
   4  14   3       88.06      149.51     14.37 o 
   5  14   3       74.78       63.55     10.33 o 
   6  14   3     1021.49     1087.60     70.81 o 
   7  14   3      330.87      336.27     25.82 o 
   8  14   3       34.16       15.41     25.01 o 
   9  14   3       26.34        3.60     16.64 o 
  10  14   3       36.36       57.86     59.50 o 
 -10  15   3      170.43      194.96    153.75 o 
  -9  15   3      112.44       63.88     61.00 o 
  -8  15   3      157.07       80.69    105.08 o 
  -7  15   3       45.74       39.50     32.80 o 
  -6  15   3      359.04      417.25     34.79 o 
  -5  15   3     1036.05     1025.49     46.04 o 
  -4  15   3     1014.70     1209.41     38.80 o 
  -3  15   3      274.05      241.36      9.64 o 
  -2  15   3     1164.80     1180.02     19.15 o 
  -1  15   3       80.30       91.75     15.20 o 
   0  15   3     1050.02      902.73     22.84 o 
   1  15   3      208.06      296.07     16.20 o 
   2  15   3     1529.00     1696.62     25.42 o 
   3  15   3     1901.77     2136.61     28.21 o 
   4  15   3      579.96      630.79     16.82 o 
   5  15   3      308.87      326.64     28.60 o 
   6  15   3      654.26      708.18     36.66 o 
   7  15   3      826.12      919.09     53.55 o 
   8  15   3        6.15       -5.04     17.43 o 
   9  15   3       69.43       22.55     19.92 o 
 -10  16   3        8.70        0.18     45.86 o 
  -9  16   3        9.83       -4.23     41.24 o 
  -8  16   3       35.90       12.49     39.32 o 
  -7  16   3        0.62       -1.92     31.00 o 
  -6  16   3       50.15       69.07     33.68 o 
  -5  16   3       45.61       36.18     40.93 o 
  -4  16   3      369.63      388.54     33.59 o 
  -3  16   3      175.86      155.08      8.42 o 
  -2  16   3      660.85      683.56     19.64 o 
  -1  16   3      148.76      159.38     15.78 o 
   0  16   3      581.95      630.46     22.63 o 
   1  16   3      276.78      247.04     18.32 o 
   2  16   3      933.28     1094.58     25.55 o 
   3  16   3      165.85      205.19     17.22 o 
   4  16   3        5.93        9.63     10.18 o 
   5  16   3      279.39      284.97     22.88 o 
   6  16   3      514.36      508.83     28.67 o 
   7  16   3      232.39      225.57     23.12 o 
   8  16   3      248.99      161.29     45.83 o 
   9  16   3       25.17      -14.34     52.41 o 
  -9  17   3       35.47       -1.51     39.87 o 
  -8  17   3      210.37      134.98    130.96 o 
  -7  17   3       50.66       55.20     42.44 o 
  -6  17   3       47.96       28.89     46.99 o 
  -5  17   3      407.50      498.45     73.20 o 
  -4  17   3      167.56      203.25     31.97 o 
  -3  17   3       14.52       35.43      9.98 o 
  -2  17   3       94.25      127.41     14.41 o 
  -1  17   3      510.26      505.77     26.17 o 
   0  17   3     2708.18     2794.77     33.35 o 
   1  17   3      913.40      824.40     23.18 o 
   2  17   3     2760.58     3197.50     89.98 o 
   3  17   3      738.69      953.09     24.39 o 
   4  17   3     2116.35     2459.52     52.20 o 
   5  17   3      520.58      685.77     30.55 o 
   6  17   3        6.41       -1.00     18.88 o 
   7  17   3       78.64       92.92     24.17 o 
   8  17   3       12.11       -3.57     15.02 o 
   9  17   3      263.41      286.96    218.26 o 
  -9  18   3      197.08        0.80     40.13 o 
  -8  18   3       57.56        0.40     33.02 o 
  -7  18   3       19.07       10.98     46.68 o 
  -6  18   3       51.91       58.28     43.66 o 
  -5  18   3        6.43       35.20     45.63 o 
  -4  18   3        0.71       22.33     27.20 o 
  -3  18   3       25.95       27.58      9.26 o 
  -2  18   3        1.54        7.17     14.42 o 
  -1  18   3      423.62      552.23     22.62 o 
   0  18   3       65.86      121.46     19.35 o 
   1  18   3       60.08      109.01     18.63 o 
   2  18   3      425.32      428.91     23.83 o 
   3  18   3      579.58      525.62     21.03 o 
   4  18   3       18.25       18.43     13.25 o 
   5  18   3        9.47       10.50     11.56 o 
   6  18   3        1.61        6.65      9.85 o 
   7  18   3        9.89       15.61     15.73 o 
   8  18   3      247.43        3.09     59.49 o 
  -9  19   3      139.03       -1.19     49.02 o 
  -8  19   3       17.51       -0.73     37.10 o 
  -7  19   3        0.97      -11.53     48.29 o 
  -6  19   3        3.13        9.53     38.78 o 
  -5  19   3     1159.79     1436.14     50.76 o 
  -4  19   3      313.84      352.69     47.24 o 
  -3  19   3      115.36       82.68     15.06 o 
  -2  19   3       15.99       29.47     17.79 o 
  -1  19   3        0.74        2.72     14.71 o 
   0  19   3       95.65      121.69     18.67 o 
   1  19   3     2397.77     2612.80     36.73 o 
   2  19   3      131.27      178.92     19.33 o 
   3  19   3      595.57      716.47     27.24 o 
   4  19   3        1.17       25.90     13.15 o 
   5  19   3     2517.05     3080.87    145.75 o 
   6  19   3      237.48      167.16     12.72 o 
   7  19   3     1037.26     1495.55    105.22 o 
   8  19   3       75.72      -11.59     67.99 o 
  -8  20   3       31.97       10.04     67.99 o 
  -7  20   3      233.14       -1.65     46.20 o 
  -6  20   3      315.38      347.42    261.14 o 
  -5  20   3      482.81      525.12     49.79 o 
  -4  20   3      126.39      126.71     64.13 o 
  -3  20   3       11.90        8.04     10.30 o 
  -2  20   3       19.04       12.36     13.94 o 
  -1  20   3     1203.68     1428.17     31.66 o 
   0  20   3        0.01        4.32     20.14 o 
   1  20   3       84.49      158.98     24.66 o 
   2  20   3      330.63      425.06     24.71 o 
   3  20   3        4.14       -5.38     14.60 o 
   4  20   3      335.04      403.94     21.88 o 
   5  20   3      177.88      189.74     21.63 o 
   6  20   3      316.70      215.56     31.52 o 
   7  20   3      679.50      369.63    188.90 o 
   8  20   3      221.25       -3.86     66.44 o 
  -8  21   3       10.10       -6.95     71.08 o 
  -7  21   3        3.06        4.64     62.58 o 
  -6  21   3        5.04       -3.75     41.22 o 
  -5  21   3     1355.44     1629.44    107.39 o 
  -4  21   3      329.91      434.98     78.03 o 
  -3  21   3     1458.96     1727.86     61.81 o 
  -2  21   3      140.16      139.17     21.61 o 
  -1  21   3      750.01      889.26     33.76 o 
   0  21   3      981.51     1282.99     33.39 o 
   1  21   3        2.36       -0.33     17.02 o 
   2  21   3       64.77       61.17     20.56 o 
   3  21   3     2149.31     2497.95     56.99 o 
   4  21   3      554.10      630.56     28.04 o 
   5  21   3        4.43        5.85     18.32 o 
   6  21   3      250.74      129.68     60.44 o 
   7  21   3      306.55        6.59     64.73 o 
  -7  22   3      175.32       -4.13     29.64 o 
  -6  22   3      152.88       -6.36     30.65 o 
  -5  22   3        1.91        8.24     29.47 o 
  -4  22   3      293.58      272.92     37.71 o 
  -3  22   3       14.01        7.76     19.30 o 
  -2  22   3      423.39      451.79     46.72 o 
  -1  22   3        0.31      -16.59     20.58 o 
   0  22   3      116.63      101.03     21.88 o 
   1  22   3      593.26      729.68     29.44 o 
   2  22   3       36.55       35.21     22.66 o 
   3  22   3      857.43     1000.08     40.83 o 
   4  22   3       61.37       56.52     26.70 o 
   5  22   3      118.40      104.15     25.28 o 
   6  22   3       29.09        6.97     18.19 o 
   7  22   3        0.45       -4.30     62.40 o 
  -7  23   3       71.44        0.77     28.26 o 
  -6  23   3      134.33        1.11     29.61 o 
  -5  23   3      423.01      439.78     55.34 o 
  -4  23   3       73.86      101.82     42.00 o 
  -3  23   3     1131.42     1304.60     30.56 o 
  -2  23   3      703.75      878.41     30.14 o 
  -1  23   3     1123.32     1447.27     34.47 o 
   0  23   3       38.61       66.00     28.36 o 
   1  23   3      200.33      279.17     31.36 o 
   2  23   3     1414.86     1446.62     36.41 o 
   3  23   3      150.84      116.54     31.16 o 
   4  23   3       14.32       -9.11     27.65 o 
   5  23   3      145.87       98.38     44.68 o 
   6  23   3      126.11       -2.95     47.38 o 
  -6  24   3       21.58        6.04     45.87 o 
  -5  24   3       17.95       -8.44     38.62 o 
  -4  24   3        4.50       44.68     51.21 o 
  -3  24   3       63.07       50.06     15.29 o 
  -2  24   3       30.29       44.89     20.44 o 
  -1  24   3       21.83       20.66     22.27 o 
   0  24   3       13.85       13.60     19.74 o 
   1  24   3       27.29       10.78     23.09 o 
   2  24   3       29.64       47.88     31.69 o 
   3  24   3        2.90        0.67     21.67 o 
   4  24   3       70.34        0.17     24.26 o 
   5  24   3        8.21        6.41     17.17 o 
   6  24   3       15.04        1.55     64.13 o 
  -6  25   3        0.75       -8.69     35.98 o 
  -5  25   3      371.85       -7.04     43.95 o 
  -4  25   3       53.35       26.60     41.02 o 
  -3  25   3      300.62      292.48     41.37 o 
  -2  25   3      123.47      155.98     20.88 o 
  -1  25   3       14.27        8.85     18.42 o 
   0  25   3      685.77      713.05     36.02 o 
   1  25   3        1.38       16.09     29.87 o 
   2  25   3      362.85      434.55     43.22 o 
   3  25   3      152.04       49.78     36.86 o 
   4  25   3      191.94       46.70     41.47 o 
   5  25   3       75.10        4.76     36.86 o 
  -5  26   3       41.84        5.28     41.48 o 
  -4  26   3       19.01       -7.55     32.10 o 
  -3  26   3       64.79       48.71     21.36 o 
  -2  26   3      134.21      146.10     28.99 o 
  -1  26   3      242.59      206.13     37.69 o 
   0  26   3        1.62        7.88     20.26 o 
   1  26   3        5.85       -0.50     15.53 o 
   2  26   3       44.56       35.82     29.52 o 
   3  26   3        7.35        0.59     22.38 o 
   4  26   3        0.52        1.10     22.74 o 
   5  26   3        6.58       -0.51     28.87 o 
  -4  27   3      123.13      135.72     67.50 o 
  -3  27   3       44.52       53.56     39.95 o 
  -2  27   3        3.44        3.02     20.08 o 
  -1  27   3       40.22       30.41     26.13 o 
   0  27   3       52.11       67.12     27.01 o 
   1  27   3        4.84       12.24     20.37 o 
   2  27   3       53.00       30.66     32.59 o 
   3  27   3        3.14        4.81     20.06 o 
   4  27   3       14.11       -7.21     31.54 o 
  -3  28   3        3.65       -0.48     25.87 o 
  -2  28   3       10.23        8.21     18.68 o 
  -1  28   3        1.38        0.42     21.39 o 
   0  28   3        3.70       10.10     25.30 o 
   1  28   3      121.44       76.82     28.81 o 
   2  28   3        2.81        3.76     23.36 o 
   3  28   3       14.30        5.04     21.68 o 
  -1  29   3       80.51       47.90     27.14 o 
   0  29   3      168.21      191.99     48.72 o 
   1  29   3       42.48       33.44     26.91 o 
 -11   0   4      432.08      362.27     39.19 o 
 -10   0   4      115.50       76.49     46.36 o 
  -9   0   4        9.73       28.90     27.85 o 
  -8   0   4     1511.85     1409.38     35.91 o 
  -7   0   4        5.59       30.73     17.97 o 
  -6   0   4    24188.41    26915.47    182.15 o 
  -5   0   4     1211.13     1710.69     32.66 o 
  -4   0   4    10788.83     9056.54    106.62 o 
  -3   0   4    52357.48    46340.86    294.19 o 
  -2   0   4   100751.47    95110.65    585.31 o 
  -1   0   4     3236.89     2842.48     30.32 o 
   0   0   4     5333.84     5967.48     55.76 o 
   1   0   4     7123.72     6196.62     64.97 o 
   2   0   4     4486.10     4450.00     66.83 o 
   3   0   4    10887.62    10968.07     97.24 o 
   4   0   4     1320.12     1292.52     26.76 o 
   5   0   4     5538.60     4281.06     42.21 o 
   6   0   4       19.59       34.37     20.98 o 
   7   0   4     1170.85     1277.78     32.11 o 
   8   0   4       22.75       13.85     18.43 o 
   9   0   4       40.03       16.26     44.23 o 
  10   0   4      113.67      130.57     74.17 o 
  11   0   4        0.45      -59.49     75.72 o 
 -11   1   4       45.39       45.57     30.25 o 
 -10   1   4      172.81      223.69     29.51 o 
  -9   1   4      601.99      866.06     33.81 o 
  -8   1   4        7.91       41.42     17.31 o 
  -7   1   4      955.92     1314.19     25.66 o 
  -6   1   4    43686.47    45971.60    369.59 o 
  -5   1   4     1941.41     1554.04     23.85 o 
  -4   1   4     4972.89     4487.99     44.94 o 
  -3   1   4      329.46      339.46     12.43 o 
  -2   1   4     4543.77     3933.42     27.35 o 
  -1   1   4      129.48       68.83      9.52 o 
   0   1   4     1213.88      666.64     14.67 o 
   1   1   4      291.33      295.08     16.50 o 
   2   1   4     1814.18     1565.93     31.13 o 
   3   1   4     1253.17     1307.16     28.79 o 
   4   1   4       94.75       67.62      8.00 o 
   5   1   4      261.56      274.49     14.84 o 
   6   1   4      617.07      723.42     20.95 o 
   7   1   4       16.97       39.66     16.72 o 
   8   1   4      219.23      261.54     23.20 o 
   9   1   4        1.58       10.08     25.00 o 
  10   1   4       16.21       73.76     57.68 o 
  11   1   4       81.13      105.72     68.01 o 
 -11   2   4      117.97      141.64     33.66 o 
 -10   2   4       10.27        0.61     16.09 o 
  -9   2   4      581.68      644.69     31.51 o 
  -8   2   4       18.07       15.30     15.60 o 
  -7   2   4      553.15      598.57     20.68 o 
  -6   2   4       89.92      223.92     21.39 o 
  -5   2   4      169.67      193.62     23.98 o 
  -4   2   4    22830.82    22235.52    135.76 o 
  -3   2   4     1313.11     1247.74     16.99 o 
  -2   2   4       46.72       23.62      8.05 o 
  -1   2   4    22647.58    19491.47     91.36 o 
   0   2   4     2741.81     1739.96     20.98 o 
   1   2   4    23644.53    20955.88    102.98 o 
   2   2   4     1417.47     1082.91     28.11 o 
   3   2   4    23215.38    22181.09    117.75 o 
   4   2   4      544.32      382.30     11.29 o 
   5   2   4     5113.45     4628.71     33.61 o 
   6   2   4      330.38      278.61     12.20 o 
   7   2   4      248.37      241.92     23.30 o 
   8   2   4      619.53      710.67     28.26 o 
   9   2   4      177.78      165.14     33.63 o 
  10   2   4      108.60      151.96     52.37 o 
  11   2   4       47.59       90.53     65.09 o 
 -11   3   4        1.70        1.50     23.26 o 
 -10   3   4       63.96       58.25     21.72 o 
  -9   3   4      118.84      112.76     21.77 o 
  -8   3   4      880.61     1056.82     32.56 o 
  -7   3   4       73.41       59.93     13.76 o 
  -6   3   4     1700.41     1734.54     24.25 o 
  -5   3   4      100.48      218.75     16.38 o 
  -4   3   4      588.71      443.13     16.01 o 
  -3   3   4     1013.86      732.90     18.59 o 
  -2   3   4      334.18      208.17      9.90 o 
  -1   3   4       47.60      117.86     12.15 o 
   0   3   4    12432.92     8944.46     84.31 o 
   1   3   4      531.65      329.01     14.93 o 
   2   3   4     2850.78     2439.69     28.97 o 
   3   3   4     4062.45     3473.28     35.83 o 
   4   3   4      692.99      637.91     11.51 o 
   5   3   4        6.00        1.13      7.85 o 
   6   3   4      946.10     1174.41     31.86 o 
   7   3   4       12.57       31.63     17.98 o 
   8   3   4       57.04       71.96     23.51 o 
   9   3   4       64.95       71.05     25.94 o 
  10   3   4      260.75      213.56    105.37 o 
  11   3   4       51.06       71.79     66.52 o 
 -11   4   4      171.12      217.18     30.82 o 
 -10   4   4       93.49      162.76     24.48 o 
  -9   4   4      347.77      428.73     25.54 o 
  -8   4   4       46.12       48.55     15.00 o 
  -7   4   4      524.09      582.61     17.01 o 
  -6   4   4      254.18      295.76     17.55 o 
  -5   4   4     5497.11     5701.08     52.09 o 
  -4   4   4    15524.23    14496.21     90.50 o 
  -3   4   4     4147.37     3826.20     24.83 o 
  -2   4   4     4701.17     3111.36     21.87 o 
  -1   4   4     9958.44     9411.03     46.74 o 
   0   4   4     1151.43     1466.50     16.62 o 
   1   4   4    21665.49    18816.58     97.98 o 
   2   4   4     2464.85     2126.17     27.57 o 
   3   4   4      924.64      680.71     23.11 o 
   4   4   4     3280.84     3123.49     33.41 o 
   5   4   4     2481.61     2354.02     33.06 o 
   6   4   4     2873.26     2850.16     36.42 o 
   7   4   4      916.95     1019.32     40.69 o 
   8   4   4      222.23      218.65     26.92 o 
   9   4   4        1.70      -13.57     30.88 o 
  10   4   4      255.16      154.88     98.47 o 
  11   4   4       12.82        8.00     43.25 o 
 -11   5   4        0.99       21.14     26.33 o 
 -10   5   4        2.62        6.61     20.61 o 
  -9   5   4       34.24       40.20     17.25 o 
  -8   5   4        3.32       -1.33     10.79 o 
  -7   5   4      323.38      456.94     18.96 o 
  -6   5   4      245.61      302.96     18.80 o 
  -5   5   4      653.30      665.30     16.32 o 
  -4   5   4     2887.81     1830.63     24.22 o 
  -3   5   4       53.63       69.65      7.68 o 
  -2   5   4       17.48       49.99      6.70 o 
  -1   5   4     2268.32     1103.49     14.45 o 
   0   5   4     1458.99     1023.26     43.99 o 
   1   5   4      248.25      270.02     11.16 o 
   2   5   4     1320.56     1405.69     17.57 o 
   3   5   4      400.64      417.07     19.62 o 
   4   5   4      940.51     1075.69     23.47 o 
   5   5   4     1111.28     1047.86     23.34 o 
   6   5   4      488.40      495.84     25.65 o 
   7   5   4        3.62       15.42     16.87 o 
   8   5   4       27.70       21.74     24.91 o 
   9   5   4      170.42      188.47     31.02 o 
  10   5   4        0.09        3.00     19.37 o 
  11   5   4       31.30      -12.36     57.84 o 
 -11   6   4      410.25      336.24     38.82 o 
 -10   6   4      234.75      178.69     23.57 o 
  -9   6   4      531.52      797.17     24.83 o 
  -8   6   4       93.12       99.58     15.56 o 
  -7   6   4       86.13      120.11     17.71 o 
  -6   6   4      285.18      251.30     17.54 o 
  -5   6   4     1036.40     1079.78     17.72 o 
  -4   6   4    11118.31    10146.99    104.38 o 
  -3   6   4       17.27        6.33      5.69 o 
  -2   6   4       91.15      207.69      9.78 o 
  -1   6   4       79.55       66.93      8.71 o 
   0   6   4      503.44      847.49     12.40 o 
   1   6   4     2816.72     2136.75     21.37 o 
   2   6   4       37.87      110.33      9.43 o 
   3   6   4      120.04       63.78     14.21 o 
   4   6   4      226.96      222.73     19.48 o 
   5   6   4     8216.51     8484.65     68.51 o 
   6   6   4        5.87       18.66     18.81 o 
   7   6   4       34.35       35.75     18.22 o 
   8   6   4     1225.82     1349.12     36.45 o 
   9   6   4        4.93       22.66     31.13 o 
  10   6   4      151.40      114.63     39.48 o 
  11   6   4       80.32       36.04     39.50 o 
 -11   7   4      105.75      107.40     28.36 o 
 -10   7   4       49.35       53.99     22.30 o 
  -9   7   4        0.05       -4.06     18.45 o 
  -8   7   4       52.43       43.80     17.10 o 
  -7   7   4       12.77        4.21     10.73 o 
  -6   7   4     1636.66     1828.80     23.23 o 
  -5   7   4     2140.54     2088.75     22.52 o 
  -4   7   4      197.87      308.09     13.38 o 
  -3   7   4     1059.99     1195.00     11.71 o 
  -2   7   4       23.27       48.81      6.87 o 
  -1   7   4     3390.71     2587.17     20.30 o 
   0   7   4     3470.38     3096.88     22.98 o 
   1   7   4      578.19      409.52      9.60 o 
   2   7   4     3449.65     2803.56     22.91 o 
   3   7   4      754.76      660.52     19.10 o 
   4   7   4     9064.36     9099.37     60.51 o 
   5   7   4       84.59       86.82     16.00 o 
   6   7   4       35.73       29.91     16.63 o 
   7   7   4      113.10      137.44     28.51 o 
   8   7   4        9.71       24.41     22.74 o 
   9   7   4      119.72      122.80     31.28 o 
  10   7   4      196.82      217.02     40.79 o 
 -11   8   4       38.50       38.94     22.04 o 
 -10   8   4       12.31       36.47     20.60 o 
  -9   8   4      553.32      737.07     24.03 o 
  -8   8   4       95.78      123.89     14.90 o 
  -7   8   4      128.83      143.61     14.58 o 
  -6   8   4      567.43      653.97     14.72 o 
  -5   8   4     1356.35     1135.34     16.42 o 
  -4   8   4    10210.68    10517.19     87.86 o 
  -3   8   4      215.74      308.75     12.15 o 
  -2   8   4     4816.12     3844.77     27.47 o 
  -1   8   4     2149.61     2142.59     18.95 o 
   0   8   4    11484.93     9945.79     47.65 o 
   1   8   4     3775.71     3062.48     21.22 o 
   2   8   4       15.27        9.17      8.50 o 
   3   8   4    12546.14    12265.31     71.48 o 
   4   8   4      492.82      489.31     29.46 o 
   5   8   4     1010.71     1181.91     24.92 o 
   6   8   4     2142.86     2255.68     33.13 o 
   7   8   4     1508.76     1762.57     50.58 o 
   8   8   4      214.59      292.18     29.51 o 
   9   8   4       32.28       55.34     25.19 o 
  10   8   4      294.60      243.18     54.98 o 
 -11   9   4       10.83       -1.55     30.90 o 
 -10   9   4       72.95       80.15     16.16 o 
  -9   9   4       21.36       37.16     18.10 o 
  -8   9   4      127.28      158.17     13.78 o 
  -7   9   4      111.95      134.51     11.33 o 
  -6   9   4       24.46       16.41      4.52 o 
  -5   9   4       67.36       35.87     29.95 o 
  -4   9   4      376.65      468.09     28.51 o 
  -3   9   4      147.22       63.51     15.35 o 
  -2   9   4      551.40      562.68     12.33 o 
  -1   9   4       67.23       66.19      9.41 o 
   0   9   4     1337.24     1368.17     15.89 o 
   1   9   4       24.85       29.36      7.42 o 
   2   9   4      729.80      476.16     11.09 o 
   3   9   4      971.52     1335.75     22.02 o 
   4   9   4     1850.96     1958.15     31.11 o 
   5   9   4      551.25      573.39     22.42 o 
   6   9   4      124.49      163.99     21.60 o 
   7   9   4       67.66       89.16     23.82 o 
   8   9   4      300.17      318.49     30.88 o 
   9   9   4       13.68        0.07     20.93 o 
  10   9   4       21.97       36.76     28.08 o 
 -11  10   4      684.24      400.21     80.35 o 
 -10  10   4        2.69        1.21     12.52 o 
  -9  10   4      525.03      629.24     36.35 o 
  -8  10   4        0.38        0.35      5.95 o 
  -7  10   4      117.63      108.89     31.25 o 
  -6  10   4       98.91      103.98     26.27 o 
  -5  10   4      765.10      804.09     45.97 o 
  -4  10   4     5280.77     5585.60     59.47 o 
  -3  10   4      580.59      886.15     30.11 o 
  -2  10   4     6158.12     4952.33     28.91 o 
  -1  10   4      576.72      840.66     14.18 o 
   0  10   4     4138.77     3623.30     27.97 o 
   1  10   4      805.68      624.25     12.13 o 
   2  10   4     5310.75     4985.25     66.92 o 
   3  10   4     1636.86     1369.00     16.46 o 
   4  10   4      846.91      872.26     28.49 o 
   5  10   4     2370.22     2711.87     35.31 o 
   6  10   4     1311.03     1567.05     31.04 o 
   7  10   4      314.94      285.38     27.15 o 
   8  10   4      276.68      273.93     30.70 o 
   9  10   4       60.62       62.18     26.55 o 
  10  10   4       35.16       48.34     29.61 o 
 -11  11   4        6.22        4.64     59.49 o 
 -10  11   4        0.01        0.77     40.95 o 
  -9  11   4       96.24       72.79     42.32 o 
  -8  11   4      422.37      383.21     71.85 o 
  -7  11   4      131.89      163.32     29.03 o 
  -6  11   4      728.61      781.89     46.16 o 
  -5  11   4     1989.30     2214.79     47.77 o 
  -4  11   4     2071.38     2234.23     49.95 o 
  -3  11   4     3051.16     2992.23     45.90 o 
  -2  11   4     2068.88     2253.00     26.52 o 
  -1  11   4      958.22      808.18     15.32 o 
   0  11   4     1406.99     1232.30     22.80 o 
   1  11   4       85.17       97.92     10.18 o 
   2  11   4        0.09       12.32      9.93 o 
   3  11   4      432.07      369.57     13.30 o 
   4  11   4       14.06       11.82     14.98 o 
   5  11   4       92.45      105.63     24.48 o 
   6  11   4        7.43       -5.57     13.34 o 
   7  11   4        8.64        9.28     19.32 o 
   8  11   4        1.33       -2.35     18.24 o 
   9  11   4        1.89        1.39     21.98 o 
  10  11   4        8.73       11.84     26.82 o 
 -10  12   4        4.80       12.36     32.45 o 
  -9  12   4      314.77      294.57     34.70 o 
  -8  12   4       27.05       18.64     43.73 o 
  -7  12   4      334.24      445.23     56.79 o 
  -6  12   4     1240.88     1315.18     54.09 o 
  -5  12   4       51.50       35.83     24.53 o 
  -4  12   4     4401.15     4908.89     64.00 o 
  -3  12   4     2993.26     3249.30     46.09 o 
  -2  12   4     5314.45     5119.71     38.53 o 
  -1  12   4       41.79      115.07     15.65 o 
   0  12   4     8456.18     8087.86     48.56 o 
   1  12   4       51.69       15.92     11.62 o 
   2  12   4     3828.27     3676.20     31.40 o 
   3  12   4      926.12      725.35     16.18 o 
   4  12   4      265.77      402.02     21.08 o 
   5  12   4      558.51      616.50     25.67 o 
   6  12   4      190.84      250.03     39.17 o 
   7  12   4      650.41      719.30     35.96 o 
   8  12   4      186.40      163.46     27.79 o 
   9  12   4      224.22      201.71     45.28 o 
  10  12   4        7.20       19.60     28.01 o 
 -10  13   4       15.35       59.11     44.16 o 
  -9  13   4       97.59       77.26     67.99 o 
  -8  13   4      331.32      339.52     50.26 o 
  -7  13   4       28.36       -2.42     30.23 o 
  -6  13   4     1174.98     1677.79    394.03 o 
  -5  13   4     1039.59      970.77     43.82 o 
  -4  13   4      162.77      122.28     26.76 o 
  -3  13   4     3828.29     3888.25     84.84 o 
  -2  13   4      314.61      328.61     15.50 o 
  -1  13   4       94.58      175.21     14.23 o 
   0  13   4       96.94       89.05     12.96 o 
   1  13   4        0.85        8.85      9.77 o 
   2  13   4      193.47      237.22     14.90 o 
   3  13   4      609.85      570.68     17.23 o 
   4  13   4       64.97       57.37     10.95 o 
   5  13   4      228.87      279.56     23.24 o 
   6  13   4      367.72      408.90     35.52 o 
   7  13   4      570.49      635.73     42.86 o 
   8  13   4      143.05      135.07     26.77 o 
   9  13   4        9.43        9.25     24.25 o 
  10  13   4       48.49       16.90     26.65 o 
 -10  14   4        0.04      -15.79     34.76 o 
  -9  14   4      207.26        0.00     43.27 o 
  -8  14   4       14.43       20.09     56.40 o 
  -7  14   4       35.69       13.13     48.67 o 
  -6  14   4     1598.72     1962.04     62.25 o 
  -5  14   4      387.25      375.07     38.18 o 
  -4  14   4     3995.51     4252.66     72.90 o 
  -3  14   4       85.24       96.39      6.80 o 
  -2  14   4     2016.67     2440.17     24.67 o 
  -1  14   4      291.97      281.07     19.03 o 
   0  14   4     1233.67     1302.07     23.34 o 
   1  14   4      615.67      475.98     17.90 o 
   2  14   4      375.44      647.73     18.58 o 
   3  14   4     2108.58     2164.69     26.57 o 
   4  14   4      162.17      160.71     14.78 o 
   5  14   4     1541.99     1861.96     40.05 o 
   6  14   4        0.69       -4.47     15.11 o 
   7  14   4      986.77     1051.39     72.71 o 
   8  14   4      233.46      262.51     28.93 o 
   9  14   4      297.05      221.25     53.94 o 
 -10  15   4        2.66       -2.61     51.73 o 
  -9  15   4       84.56        6.83     47.85 o 
  -8  15   4        0.18       -3.82     35.50 o 
  -7  15   4        0.02        9.73     42.43 o 
  -6  15   4      113.50      107.44     40.93 o 
  -5  15   4        0.76       -3.11     23.04 o 
  -4  15   4      342.02      389.60     36.45 o 
  -3  15   4        1.24        4.05      6.18 o 
  -2  15   4        1.77       10.21      9.75 o 
  -1  15   4       91.28       39.73     13.71 o 
   0  15   4      145.78      214.06     16.32 o 
   1  15   4      199.00      202.00     17.75 o 
   2  15   4      229.92      313.32     18.35 o 
   3  15   4      161.87      171.11     15.97 o 
   4  15   4      424.35      512.34     18.05 o 
   5  15   4      406.49      431.43     23.17 o 
   6  15   4       14.30       20.12     19.29 o 
   7  15   4       29.25       45.21     22.57 o 
   8  15   4      788.88      936.07    100.25 o 
   9  15   4        0.25       -5.12     21.77 o 
 -10  16   4        7.95        0.77     41.73 o 
  -9  16   4      291.25       -1.15     39.06 o 
  -8  16   4       39.92       37.01     44.79 o 
  -7  16   4      106.04      126.34     46.69 o 
  -6  16   4        0.98       12.47     28.40 o 
  -5  16   4      514.45      645.48     44.41 o 
  -4  16   4     3137.93     3341.59     99.81 o 
  -3  16   4      104.24       74.09      9.58 o 
  -2  16   4      273.53      298.89     17.54 o 
  -1  16   4     1629.93     1610.88     28.37 o 
   0  16   4      252.45      327.04     18.17 o 
   1  16   4     2668.39     2585.19     72.00 o 
   2  16   4     1235.12     1066.58     22.36 o 
   3  16   4     3291.04     3590.01     37.07 o 
   4  16   4      150.94      167.72     16.62 o 
   5  16   4     2041.34     2161.69     38.14 o 
   6  16   4      189.92      216.53     24.53 o 
   7  16   4        9.11       25.03     18.44 o 
   8  16   4      322.45      227.22     69.92 o 
   9  16   4        9.03       -0.87     43.86 o 
  -9  17   4       54.16        0.30     45.38 o 
  -8  17   4        1.83       -4.92     39.32 o 
  -7  17   4      261.70      150.47    135.98 o 
  -6  17   4      105.78      130.25     40.72 o 
  -5  17   4        9.84       14.90     34.06 o 
  -4  17   4       31.18       54.31     28.97 o 
  -3  17   4      189.02      179.56     12.19 o 
  -2  17   4       79.03       71.88     13.86 o 
  -1  17   4     1462.41     1600.40     25.95 o 
   0  17   4      528.11      604.32     25.24 o 
   1  17   4      113.69       93.64     17.41 o 
   2  17   4       37.54       65.04     16.17 o 
   3  17   4     1072.23     1064.88     32.30 o 
   4  17   4     1159.47     1331.57     25.30 o 
   5  17   4      423.59      489.61     42.59 o 
   6  17   4        1.89       20.27     19.05 o 
   7  17   4      169.01      142.60     25.60 o 
   8  17   4        0.69       13.25     20.24 o 
   9  17   4        9.60       -8.96     51.75 o 
  -9  18   4      144.97       -3.39     45.30 o 
  -8  18   4       20.75        2.30     61.46 o 
  -7  18   4       32.24       10.22     37.88 o 
  -6  18   4       58.64       72.59     51.78 o 
  -5  18   4      291.99      344.63     48.59 o 
  -4  18   4      928.02     1042.40     49.01 o 
  -3  18   4        2.86       18.20     10.94 o 
  -2  18   4      288.82      248.74     20.56 o 
  -1  18   4      165.43      121.68     18.50 o 
   0  18   4     1675.85     1911.60     35.13 o 
   1  18   4      397.93      469.82     24.64 o 
   2  18   4      678.09      870.59     27.33 o 
   3  18   4       86.65       69.23     18.89 o 
   4  18   4       10.03       14.21     14.19 o 
   5  18   4       33.49       47.24     16.03 o 
   6  18   4      240.69      232.40     30.18 o 
   7  18   4      755.11      693.85    137.39 o 
   8  18   4       38.02       -6.86     29.22 o 
  -9  19   4        9.96        0.00     37.42 o 
  -8  19   4       28.42        0.70     43.40 o 
  -7  19   4       88.68       44.79     48.33 o 
  -6  19   4       75.50       13.27     47.15 o 
  -5  19   4        6.59       -7.58     36.04 o 
  -4  19   4      177.42      191.09     39.76 o 
  -3  19   4       44.39       24.23      9.43 o 
  -2  19   4      290.12      346.53     19.38 o 
  -1  19   4       19.74       36.48     16.16 o 
   0  19   4        1.66       -2.41     13.87 o 
   1  19   4     1116.78     1173.28     30.83 o 
   2  19   4      444.92      428.36     23.75 o 
   3  19   4     3400.24     4107.88     47.84 o 
   4  19   4      272.49      273.79     21.09 o 
   5  19   4      161.64      161.18     18.52 o 
   6  19   4        0.41        2.02     18.04 o 
   7  19   4      849.27      706.16    345.36 o 
   8  19   4      184.27        2.62     48.07 o 
  -8  20   4      121.07        1.62     50.31 o 
  -7  20   4       11.76        1.12     37.90 o 
  -6  20   4      124.62       60.07     76.87 o 
  -5  20   4      657.77      845.71     50.81 o 
  -4  20   4      973.75     1073.44     70.52 o 
  -3  20   4      182.88      194.95     14.01 o 
  -2  20   4       14.93       12.34     15.54 o 
  -1  20   4       11.76       19.31     17.08 o 
   0  20   4      590.48      586.24     27.78 o 
   1  20   4     3041.40     3759.59     52.55 o 
   2  20   4      697.90      821.54     30.34 o 
   3  20   4       71.26      129.37     20.95 o 
   4  20   4      134.98      131.74     22.36 o 
   5  20   4      893.38      974.84     55.26 o 
   6  20   4       11.89       22.24     19.02 o 
   7  20   4       30.56        4.18     26.48 o 
   8  20   4      115.51        8.46     54.01 o 
  -8  21   4      378.22       -1.07     52.41 o 
  -7  21   4       58.20        0.40     37.90 o 
  -6  21   4      326.98      133.94    176.54 o 
  -5  21   4        0.10       11.96     33.27 o 
  -4  21   4      108.31      168.07     58.49 o 
  -3  21   4        6.66        4.52     13.56 o 
  -2  21   4      612.02      639.67     23.06 o 
  -1  21   4       95.47       81.42     18.29 o 
   0  21   4        0.84       14.19     17.95 o 
   1  21   4       51.09       96.24     22.33 o 
   2  21   4       60.67       64.98     19.53 o 
   3  21   4      410.57      434.23     25.58 o 
   4  21   4        6.03       11.47     16.84 o 
   5  21   4        2.65        4.50     13.51 o 
   6  21   4       56.85       14.24     20.77 o 
   7  21   4       81.28       -0.80     52.30 o 
  -7  22   4       34.48       -3.37     44.46 o 
  -6  22   4      650.77       27.31     58.34 o 
  -5  22   4       95.96       61.52     64.51 o 
  -4  22   4     1895.82     2223.62     90.67 o 
  -3  22   4      674.64      663.35     32.90 o 
  -2  22   4      740.24      821.74     26.94 o 
  -1  22   4      681.60      677.17     28.51 o 
   0  22   4     1040.44     1200.11     40.01 o 
   1  22   4      487.33      700.22     32.48 o 
   2  22   4      624.82      796.33     29.77 o 
   3  22   4     2104.81     2522.12     86.78 o 
   4  22   4       38.40       35.74     19.07 o 
   5  22   4      391.22      392.47     24.96 o 
   6  22   4       12.20        5.04     16.66 o 
   7  22   4       90.61       -8.43     61.30 o 
  -7  23   4      150.54       24.72     79.58 o 
  -6  23   4       85.37       91.23     70.31 o 
  -5  23   4        5.81        0.73     40.57 o 
  -4  23   4       61.89       43.56     42.00 o 
  -3  23   4       50.24       73.06     18.66 o 
  -2  23   4      330.34      368.19     24.11 o 
  -1  23   4       20.75        2.50     13.83 o 
   0  23   4        0.12        2.41     18.89 o 
   1  23   4       46.18       54.90     22.18 o 
   2  23   4        1.27       12.07     19.31 o 
   3  23   4        2.07        9.16     19.59 o 
   4  23   4        4.99       -1.27     19.35 o 
   5  23   4        0.29       -4.27     20.33 o 
   6  23   4       46.01       12.96     82.28 o 
  -6  24   4      227.68       12.36     41.61 o 
  -5  24   4        2.74       10.20     34.60 o 
  -4  24   4      302.76      394.20     44.59 o 
  -3  24   4      299.82      245.09     23.06 o 
  -2  24   4      230.83      268.23     31.64 o 
  -1  24   4      887.68     1085.37     35.97 o 
   0  24   4      725.14      992.78     37.10 o 
   1  24   4        0.88        0.59     17.00 o 
   2  24   4      195.96      222.86     29.57 o 
   3  24   4      772.33      992.71     39.12 o 
   4  24   4       20.08       15.31     23.15 o 
   5  24   4      260.70      185.29     74.60 o 
   6  24   4        1.60        2.32     66.44 o 
  -6  25   4       21.89        2.73     38.12 o 
  -5  25   4       10.84       12.51     39.72 o 
  -4  25   4        2.61       -8.45     39.10 o 
  -3  25   4      106.54      120.80     22.62 o 
  -2  25   4        0.77      -10.50     19.19 o 
  -1  25   4       40.32       62.57     25.44 o 
   0  25   4        0.05        2.27     22.04 o 
   1  25   4       27.46       28.94     23.99 o 
   2  25   4       35.67       22.07     23.22 o 
   3  25   4       33.32       17.05     27.15 o 
   4  25   4        5.95        6.80     24.56 o 
   5  25   4        0.28      -13.41     42.37 o 
  -5  26   4      118.26       60.75     58.57 o 
  -4  26   4      185.59      243.04     71.71 o 
  -3  26   4       99.50       53.68     17.02 o 
  -2  26   4      121.38      119.54     28.04 o 
  -1  26   4       21.78        7.82     23.98 o 
   0  26   4        3.24        4.00     19.19 o 
   1  26   4      226.63      228.28     35.66 o 
   2  26   4       23.45       25.93     25.33 o 
   3  26   4       38.95       43.16     27.18 o 
   4  26   4       31.61        0.97     19.14 o 
  -4  27   4        0.01      -39.36     37.35 o 
  -3  27   4       38.56       19.92     34.57 o 
  -2  27   4        1.30        8.72     20.50 o 
  -1  27   4       45.75       54.97     25.60 o 
   0  27   4       37.48       24.23     25.31 o 
   1  27   4       11.23       12.41     31.94 o 
   2  27   4        0.08        5.02     27.11 o 
   3  27   4        4.67        7.24     36.82 o 
  -3  28   4       12.42       61.37     50.64 o 
  -2  28   4       39.34       58.71     21.89 o 
  -1  28   4        0.20        2.74     18.24 o 
   0  28   4       87.00       38.67     26.13 o 
   1  28   4      527.89     1011.40     43.79 o 
   2  28   4        2.83        9.05     31.56 o 
   0  29   4       89.09      104.04     39.49 o 
 -11   1   5       30.01       70.38     26.43 o 
 -10   1   5      531.60      578.87     29.98 o 
  -9   1   5       53.75       28.36     21.23 o 
  -8   1   5      373.55      546.52     23.39 o 
  -7   1   5      267.34      321.05     16.77 o 
  -6   1   5    29666.04    31207.56    183.04 o 
  -5   1   5     6994.66     7702.34     64.94 o 
  -4   1   5     6643.16     7746.85     55.95 o 
  -3   1   5    13235.51    11524.48     63.27 o 
  -2   1   5      716.33      333.80     14.38 o 
  -1   1   5    15322.96    12855.49     67.70 o 
   0   1   5     3224.23     3683.93     31.92 o 
   1   1   5     4924.10     2913.85     31.81 o 
   2   1   5      726.20      811.04     25.72 o 
   3   1   5    15120.12    16201.72     98.00 o 
   4   1   5     1674.79     1666.76     19.21 o 
   5   1   5      843.05     1064.71     18.37 o 
   6   1   5     1760.29     1531.29     26.78 o 
   7   1   5       62.21       49.32     17.92 o 
   8   1   5      124.63      127.16     23.65 o 
   9   1   5      383.37      475.55     37.31 o 
  10   1   5       37.57       28.68     32.14 o 
  11   1   5      155.37      186.02     74.61 o 
 -11   2   5        4.15        0.34     16.48 o 
 -10   2   5        7.43        5.66     16.26 o 
  -9   2   5      107.71      198.09     24.74 o 
  -8   2   5      972.73     1143.57     25.81 o 
  -7   2   5      222.42      207.19     18.64 o 
  -6   2   5    12011.23    12563.78     93.23 o 
  -5   2   5     2760.83     2506.96     40.83 o 
  -4   2   5      357.18      450.07     14.26 o 
  -3   2   5      263.76      349.70     15.48 o 
  -2   2   5      659.93      500.35     11.93 o 
  -1   2   5      828.47      834.46     16.14 o 
   0   2   5     2412.12     2251.96     30.48 o 
   1   2   5     3523.91     2966.80     33.92 o 
   2   2   5       80.17      102.70     15.77 o 
   3   2   5     2186.95     1821.42     28.70 o 
   4   2   5     1212.12     1084.80     17.08 o 
   5   2   5      551.33      620.18     15.64 o 
   6   2   5        5.55        8.47     10.23 o 
   7   2   5      408.94      547.10     20.81 o 
   8   2   5        0.98        4.25     18.69 o 
   9   2   5       23.87       29.84     22.10 o 
  10   2   5      239.83      242.54     45.73 o 
  11   2   5       31.59       31.97     65.29 o 
 -11   3   5      385.41      357.99     33.73 o 
 -10   3   5       61.42      115.81     27.80 o 
  -9   3   5      112.26      244.52     24.68 o 
  -8   3   5      288.13      301.79     22.23 o 
  -7   3   5        0.39       16.11     14.58 o 
  -6   3   5     1637.42     2072.70     33.46 o 
  -5   3   5      351.28      378.37     17.50 o 
  -4   3   5    14766.94    14198.79     72.05 o 
  -3   3   5      748.76      905.64     13.98 o 
  -2   3   5      343.57      169.88      9.78 o 
  -1   3   5     7315.19     5890.50     40.26 o 
   0   3   5       82.34      148.65     15.19 o 
   1   3   5    47054.59    41967.36    204.57 o 
   2   3   5     4147.73     3925.16     36.10 o 
   3   3   5     5544.89     6071.37     53.57 o 
   4   3   5      373.99      411.64     11.50 o 
   5   3   5      172.30      196.66     11.46 o 
   6   3   5     2387.96     2523.72     28.89 o 
   7   3   5        1.23      -13.39     17.39 o 
   8   3   5      128.76       94.16     23.75 o 
   9   3   5      465.80      581.54     43.67 o 
  10   3   5       42.34       53.32     29.03 o 
  11   3   5      134.35      142.37     60.66 o 
 -11   4   5       24.01       45.82     26.93 o 
 -10   4   5       82.81      111.37     23.63 o 
  -9   4   5       22.49       18.38     17.80 o 
  -8   4   5      169.34      221.45     21.06 o 
  -7   4   5      241.21      117.09     16.47 o 
  -6   4   5     4714.21     4711.23     49.78 o 
  -5   4   5      280.30      313.24     16.38 o 
  -4   4   5      257.11       98.89     10.92 o 
  -3   4   5      310.28      315.38     13.05 o 
  -2   4   5     2049.58     1946.32     18.71 o 
  -1   4   5     3879.25     2535.38     28.79 o 
   0   4   5       99.67       89.71     14.21 o 
   1   4   5     1065.91     1014.67     26.34 o 
   2   4   5      158.10      157.51     17.31 o 
   3   4   5     2605.58     2569.83     32.39 o 
   4   4   5     9534.96     9978.29     49.03 o 
   5   4   5        4.96       20.71     13.97 o 
   6   4   5       42.14       71.71     17.70 o 
   7   4   5       10.37        2.94     15.68 o 
   8   4   5       14.98       20.48     24.83 o 
   9   4   5        8.07       -4.41     19.40 o 
  10   4   5       15.06       12.61     24.69 o 
 -11   5   5      188.35      233.21     28.40 o 
 -10   5   5       32.77       48.22     20.67 o 
  -9   5   5       56.30       72.56     22.38 o 
  -8   5   5       70.86       54.77     17.62 o 
  -7   5   5      354.59      347.50     19.85 o 
  -6   5   5      108.27      138.41     17.36 o 
  -5   5   5     1421.20     1289.31     27.97 o 
  -4   5   5     6990.11     6637.96     39.02 o 
  -3   5   5    18624.05    15696.83     73.72 o 
  -2   5   5     3510.31     2863.57     21.31 o 
  -1   5   5     2272.69     1785.56     28.05 o 
   0   5   5     1395.97     1395.55     18.94 o 
   1   5   5    10520.53     9448.29     53.16 o 
   2   5   5    12830.64    11976.96     61.98 o 
   3   5   5     1285.44     1283.44     24.40 o 
   4   5   5      966.03     1024.49     28.25 o 
   5   5   5      826.11      768.41     26.97 o 
   6   5   5      211.21      189.33     20.80 o 
   7   5   5     1082.94     1447.31     37.68 o 
   8   5   5      410.99      544.70     32.74 o 
   9   5   5       57.63       27.04     29.16 o 
  10   5   5       91.56       39.93     32.38 o 
 -11   6   5        0.86       27.43     27.59 o 
 -10   6   5       41.03       57.53     26.19 o 
  -9   6   5       19.03       56.01     24.83 o 
  -8   6   5       13.57       21.59     19.76 o 
  -7   6   5      125.06       96.54     16.28 o 
  -6   6   5      126.30       95.65     12.97 o 
  -5   6   5       20.13        7.83     13.56 o 
  -4   6   5      800.27      500.59     11.50 o 
  -3   6   5      407.75      331.41     12.43 o 
  -2   6   5      357.66      351.77     10.63 o 
  -1   6   5     3620.02     2616.45     25.28 o 
   0   6   5     1561.22     1395.03     18.00 o 
   1   6   5     3239.65     2445.59     25.08 o 
   2   6   5       86.82       65.55      8.26 o 
   3   6   5     3049.11     3608.22     25.76 o 
   4   6   5     2382.16     2555.59     35.51 o 
   5   6   5       72.08      109.57     19.30 o 
   6   6   5      551.77      541.84     26.61 o 
   7   6   5       86.43      115.25     24.09 o 
   8   6   5       28.25       32.49     26.04 o 
   9   6   5       76.68       55.57     28.86 o 
  10   6   5       55.38       13.54     28.72 o 
 -11   7   5      151.09      185.43     35.62 o 
 -10   7   5       73.42       81.75     23.22 o 
  -9   7   5      374.48      414.12     39.48 o 
  -8   7   5       18.72       42.80     19.69 o 
  -7   7   5      208.69      210.02     15.70 o 
  -6   7   5     2304.29     2335.99     25.37 o 
  -5   7   5     1633.81     1543.23     24.05 o 
  -4   7   5     3895.30     3872.18     25.35 o 
  -3   7   5     9338.66     8312.54     41.70 o 
  -2   7   5        1.62        6.51      7.08 o 
  -1   7   5     1665.76     1800.72     19.54 o 
   0   7   5    13576.08    11961.68     80.13 o 
   1   7   5    19088.02    16540.99     82.59 o 
   2   7   5    14179.41    14119.76     73.28 o 
   3   7   5      280.15      386.12     13.93 o 
   4   7   5     1971.77     2026.82     34.31 o 
   5   7   5      123.92       80.22     21.04 o 
   6   7   5     2398.07     2824.10     46.01 o 
   7   7   5      209.51      350.48     25.63 o 
   8   7   5      279.33      282.50     26.58 o 
   9   7   5      265.68      310.92     39.85 o 
  10   7   5       13.94        1.39     24.44 o 
 -11   8   5        0.03       32.15     42.88 o 
 -10   8   5       17.58       15.33     23.32 o 
  -9   8   5       82.77       85.21     17.75 o 
  -8   8   5        0.02       -1.15     13.91 o 
  -7   8   5       43.56       49.41     13.95 o 
  -6   8   5      287.29      286.64     12.88 o 
  -5   8   5       39.72       47.67      7.76 o 
  -4   8   5      519.80      556.61     14.20 o 
  -3   8   5       82.64      111.87      8.82 o 
  -2   8   5      577.59      595.43     15.26 o 
  -1   8   5     1147.90      975.71     18.87 o 
   0   8   5      113.08       87.89     11.00 o 
   1   8   5      788.93     1056.99     19.27 o 
   2   8   5     2027.93     2482.54     48.84 o 
   3   8   5      274.23      180.62     21.34 o 
   4   8   5      521.40      559.24     21.70 o 
   5   8   5      244.41      257.26     19.45 o 
   6   8   5      156.99      195.28     27.06 o 
   7   8   5       28.69       43.01     21.73 o 
   8   8   5       28.32       33.13     24.58 o 
   9   8   5        1.60      -15.45     34.46 o 
  10   8   5       33.63       31.00     40.85 o 
 -11   9   5      156.20      198.68     61.42 o 
 -10   9   5      195.20      204.28     21.63 o 
  -9   9   5      780.63      857.59     29.85 o 
  -8   9   5       15.45       31.18     14.01 o 
  -7   9   5      384.34      405.16     14.04 o 
  -6   9   5     1230.23     1153.51     36.39 o 
  -5   9   5      471.19      514.57     36.66 o 
  -4   9   5     2489.02     2393.31     43.66 o 
  -3   9   5     1784.74     1680.34     15.78 o 
  -2   9   5      795.05      549.74     13.81 o 
  -1   9   5      994.30      550.90     14.09 o 
   0   9   5     3050.44     3003.00     23.72 o 
   1   9   5     3308.06     2708.37     24.10 o 
   2   9   5     4034.08     3413.11     31.32 o 
   3   9   5     6272.06     6206.75     50.83 o 
   4   9   5     2498.52     2546.66     35.75 o 
   5   9   5       48.41       67.88     17.26 o 
   6   9   5     3553.49     4215.39     50.68 o 
   7   9   5       25.56       38.30     23.56 o 
   8   9   5      177.48      170.69     30.02 o 
   9   9   5      101.10      111.91     36.23 o 
  10   9   5       50.26       81.39     34.24 o 
 -11  10   5       58.05       98.02     44.04 o 
 -10  10   5        7.79        0.10      9.71 o 
  -9  10   5        0.11        6.14     10.78 o 
  -8  10   5       17.29        2.73      7.04 o 
  -7  10   5       79.03       69.14     29.57 o 
  -6  10   5      196.90      238.53     37.15 o 
  -5  10   5      127.70      110.11     31.99 o 
  -4  10   5     1262.63     1509.18     35.97 o 
  -3  10   5      661.09      670.15     18.10 o 
  -2  10   5      453.28      347.59     12.73 o 
  -1  10   5      283.07      310.35     12.63 o 
   0  10   5       63.07       17.94      9.85 o 
   1  10   5     3948.27     3712.89     28.27 o 
   2  10   5       45.39       62.52     12.76 o 
   3  10   5       40.28       42.22     19.96 o 
   4  10   5     1371.82     1428.75     29.13 o 
   5  10   5      306.42      397.09     25.34 o 
   6  10   5        1.92       21.11     24.50 o 
   7  10   5        0.86       14.63     21.75 o 
   8  10   5        0.07       -9.18     21.00 o 
   9  10   5        5.76        1.03     22.59 o 
  10  10   5       27.28       20.21     30.17 o 
 -11  11   5      247.18      224.83     81.51 o 
 -10  11   5      139.26       41.16     47.38 o 
  -9  11   5        0.98      -17.00     54.08 o 
  -8  11   5      302.94      423.91     41.77 o 
  -7  11   5      392.61      376.11     45.88 o 
  -6  11   5      692.41      697.78     38.21 o 
  -5  11   5     1573.53     1509.54     44.41 o 
  -4  11   5     7166.88     8038.25     82.02 o 
  -3  11   5     2644.12     2223.33     30.36 o 
  -2  11   5      440.45      390.86     15.08 o 
  -1  11   5      761.24     1129.86     19.17 o 
   0  11   5      203.67      351.72     14.94 o 
   1  11   5       14.99        7.54     10.14 o 
   2  11   5      446.13      408.60     14.51 o 
   3  11   5      938.92      889.14     21.52 o 
   4  11   5      608.32      582.44     27.56 o 
   5  11   5      326.64      427.45     21.65 o 
   6  11   5     1244.12     1352.97     33.24 o 
   7  11   5       66.89       81.39     30.26 o 
   8  11   5      193.48      245.26     33.75 o 
   9  11   5       43.07       47.57     26.45 o 
  10  11   5       31.43       75.53     33.83 o 
 -10  12   5        0.76       18.87     29.12 o 
  -9  12   5       43.33        6.95     55.63 o 
  -8  12   5       74.91       57.78     34.61 o 
  -7  12   5       16.98       50.32     37.68 o 
  -6  12   5     3983.88     4657.68     87.32 o 
  -5  12   5      281.23      244.45     31.94 o 
  -4  12   5       87.94       91.71     25.27 o 
  -3  12   5        8.61       19.49      8.57 o 
  -2  12   5      493.00      416.59     12.88 o 
  -1  12   5        3.49       27.32     12.07 o 
   0  12   5      162.46      154.63     12.22 o 
   1  12   5       89.45      197.61     12.94 o 
   2  12   5      164.43      208.05     11.18 o 
   3  12   5      214.22      277.76     23.40 o 
   4  12   5        3.63       19.69     16.52 o 
   5  12   5      155.75      211.02     21.65 o 
   6  12   5      208.28      252.08     25.35 o 
   7  12   5        0.45       -9.52     23.01 o 
   8  12   5      100.74      155.99     31.65 o 
   9  12   5       41.32       51.31     28.40 o 
  10  12   5        4.38       32.13     38.46 o 
 -10  13   5       42.78       75.72     44.04 o 
  -9  13   5        0.49       -1.43     35.71 o 
  -8  13   5      713.12      848.33     88.08 o 
  -7  13   5       10.12        9.21     33.57 o 
  -6  13   5     2349.96     3005.06     73.20 o 
  -5  13   5     4704.77     5009.13     83.28 o 
  -4  13   5     2710.75     2720.76     48.90 o 
  -3  13   5     1278.28     1341.40     54.38 o 
  -2  13   5     2032.51     2346.62     27.35 o 
  -1  13   5      920.94     1060.57     19.90 o 
   0  13   5       27.97       38.24     11.32 o 
   1  13   5     1399.19     1470.20     20.78 o 
   2  13   5     1392.31     1427.55     25.08 o 
   3  13   5       89.95       92.52     14.87 o 
   4  13   5     2411.38     2240.54     32.55 o 
   5  13   5      383.54      394.02     26.40 o 
   6  13   5      273.94      268.98     28.14 o 
   7  13   5       60.22       40.06     32.56 o 
   8  13   5      262.96      271.03     33.75 o 
   9  13   5       62.83       33.87     31.01 o 
 -10  14   5        6.03       18.54     63.35 o 
  -9  14   5       68.90       11.47     35.65 o 
  -8  14   5       72.44       24.93     42.02 o 
  -7  14   5        2.63       29.36     54.08 o 
  -6  14   5      567.85      648.99     70.31 o 
  -5  14   5       54.57       69.18     29.42 o 
  -4  14   5      124.35      133.78     28.34 o 
  -3  14   5      175.51      232.93     10.70 o 
  -2  14   5      450.90      593.42     22.76 o 
  -1  14   5      278.67      329.50     18.21 o 
   0  14   5       66.04       74.65     13.87 o 
   1  14   5       75.23       76.21     13.87 o 
   2  14   5        9.39       12.76     12.07 o 
   3  14   5      234.86      186.49     29.77 o 
   4  14   5      100.86      113.33     21.56 o 
   5  14   5       61.66      103.11     21.34 o 
   6  14   5      178.28      189.56     28.20 o 
   7  14   5        0.90       -1.50     26.42 o 
   8  14   5      467.41      401.67    101.93 o 
   9  14   5       13.24      -12.51     27.82 o 
 -10  15   5      119.87       49.45     40.18 o 
  -9  15   5      144.86       -4.64     61.81 o 
  -8  15   5       35.47       34.12     50.19 o 
  -7  15   5        8.48        8.13     35.46 o 
  -6  15   5      321.79      391.63     55.69 o 
  -5  15   5      495.97      954.29    253.70 o 
  -4  15   5     2264.09     2481.52     61.54 o 
  -3  15   5     1216.05     1327.14     23.01 o 
  -2  15   5      120.42      158.35     15.38 o 
  -1  15   5       75.81      105.84     15.85 o 
   0  15   5      626.31      849.34     20.50 o 
   1  15   5     2791.51     3526.28     34.56 o 
   2  15   5      128.33      110.25     18.16 o 
   3  15   5     3607.75     3989.58     44.65 o 
   4  15   5     1613.33     1556.92     34.75 o 
   5  15   5      866.84      970.43     36.14 o 
   6  15   5        4.10       22.56     19.62 o 
   7  15   5      412.81      447.78     40.71 o 
   8  15   5      401.61      415.24     74.72 o 
   9  15   5       74.63       49.78     38.12 o 
  -9  16   5       61.67        0.77     52.54 o 
  -8  16   5        9.30        1.55     50.99 o 
  -7  16   5      154.24      158.55     48.07 o 
  -6  16   5       12.75        3.22     26.46 o 
  -5  16   5       21.52       17.58     27.63 o 
  -4  16   5       16.42       12.33     31.88 o 
  -3  16   5      161.44      236.40     10.06 o 
  -2  16   5        7.67        5.44     14.58 o 
  -1  16   5       19.52       45.12     17.26 o 
   0  16   5       85.19      120.20     18.29 o 
   1  16   5      778.97      826.67     23.89 o 
   2  16   5        5.52       17.98     14.98 o 
   3  16   5      113.22      143.12     19.42 o 
   4  16   5      641.95      746.49     19.51 o 
   5  16   5       18.34       35.90     22.77 o 
   6  16   5        0.78       26.17     23.37 o 
   7  16   5      293.65      325.96     39.31 o 
   8  16   5       66.56       56.80     28.96 o 
   9  16   5       87.05       65.21     43.89 o 
  -9  17   5      190.11        0.00     49.45 o 
  -8  17   5        4.63       -7.54     41.77 o 
  -7  17   5       87.48       57.69     55.54 o 
  -6  17   5        7.39        7.64     32.61 o 
  -5  17   5        6.84       10.34     27.33 o 
  -4  17   5     1248.50     1426.97     57.33 o 
  -3  17   5     1784.37     2159.18     43.16 o 
  -2  17   5      821.14      848.86     20.80 o 
  -1  17   5     2215.05     2607.92     39.82 o 
   0  17   5        0.53        4.73     13.45 o 
   1  17   5     3046.50     3542.30     44.45 o 
   2  17   5      419.48      493.33     21.60 o 
   3  17   5      167.03      233.76     18.38 o 
   4  17   5      192.45      215.89     21.49 o 
   5  17   5       10.63       19.18     20.85 o 
   6  17   5     1723.98     1842.51    113.75 o 
   7  17   5      102.87      117.42     30.02 o 
   8  17   5        1.50       10.48     24.82 o 
  -9  18   5        3.19       -1.84     67.09 o 
  -8  18   5       17.85        0.77     36.60 o 
  -7  18   5        2.85      -11.67     48.55 o 
  -6  18   5        7.79       26.21     33.71 o 
  -5  18   5       70.15       58.08     40.42 o 
  -4  18   5        2.43       19.67     30.86 o 
  -3  18   5      159.04      121.26     18.08 o 
  -2  18   5      334.97      339.31     16.86 o 
  -1  18   5     1163.53     1212.04     30.84 o 
   0  18   5     1431.76     1466.61     36.71 o 
   1  18   5       28.00       26.91     18.82 o 
   2  18   5      121.69      146.79     22.25 o 
   3  18   5       61.30       85.01     21.87 o 
   4  18   5      299.60      416.69     21.22 o 
   5  18   5      552.98      653.92     41.15 o 
   6  18   5        2.66        0.67     20.11 o 
   7  18   5      233.60      166.86     38.48 o 
   8  18   5        2.91       -2.78     32.61 o 
  -9  19   5        0.64        1.78     49.47 o 
  -8  19   5      324.31       -2.15     52.31 o 
  -7  19   5        4.68       -9.16     50.43 o 
  -6  19   5       24.79       12.33     33.29 o 
  -5  19   5        4.85       16.81     37.94 o 
  -4  19   5       92.66      103.87     34.44 o 
  -3  19   5       71.89       61.05      9.85 o 
  -2  19   5      763.30      769.85     24.19 o 
  -1  19   5       69.12       81.09     20.20 o 
   0  19   5      224.58      339.64     28.86 o 
   1  19   5      780.25      962.67     29.13 o 
   2  19   5     5376.79     6510.96     63.96 o 
   3  19   5        8.86       18.13     19.87 o 
   4  19   5      605.95      674.30     32.64 o 
   5  19   5       28.72       13.45     19.30 o 
   6  19   5        1.51        4.52     24.33 o 
   7  19   5      412.90       12.45     66.99 o 
   8  19   5       77.07        5.82     77.93 o 
  -8  20   5      181.14       -3.85     47.24 o 
  -7  20   5       45.97        9.07     47.91 o 
  -6  20   5      220.72      194.68    138.30 o 
  -5  20   5        4.65      -23.26     52.73 o 
  -4  20   5      102.57       88.81     39.00 o 
  -3  20   5       52.25       92.15     15.63 o 
  -2  20   5        2.09       17.64     15.25 o 
  -1  20   5      147.11       81.51     22.13 o 
   0  20   5     1071.33     1331.01     39.73 o 
   1  20   5     1030.28     1243.77     38.72 o 
   2  20   5      124.14      136.43     22.44 o 
   3  20   5      817.00      856.23     34.63 o 
   4  20   5     1137.61     1210.75     43.12 o 
   5  20   5      120.30      103.87     34.14 o 
   6  20   5        2.38       17.89     27.11 o 
   7  20   5       97.52       45.37     22.10 o 
  -8  21   5      168.44       -1.89     45.85 o 
  -7  21   5        5.45       -1.78     48.55 o 
  -6  21   5      564.90      631.23    411.42 o 
  -5  21   5       47.28       28.70     40.28 o 
  -4  21   5     2058.12     2483.72     63.75 o 
  -3  21   5      444.30      460.53     17.38 o 
  -2  21   5        0.91       -2.23     16.12 o 
  -1  21   5       92.71       72.15     21.18 o 
   0  21   5      760.66      880.68     32.92 o 
   1  21   5     1411.18     1490.57     40.39 o 
   2  21   5       21.36       57.61     23.64 o 
   3  21   5     1037.99     1167.30     42.00 o 
   4  21   5      895.43     1028.98     44.18 o 
   5  21   5      337.23      214.13     58.24 o 
   6  21   5      290.13      266.03     80.92 o 
   7  21   5        4.60        2.52     46.93 o 
  -7  22   5      114.40        4.48     52.68 o 
  -6  22   5       96.01       14.71     48.78 o 
  -5  22   5        0.13       -3.74     37.06 o 
  -4  22   5        7.38      -11.66     33.99 o 
  -3  22   5        0.43       -0.28     13.14 o 
  -2  22   5      624.44      704.97     41.47 o 
  -1  22   5      297.05      318.44     27.02 o 
   0  22   5      382.97      417.37     32.97 o 
   1  22   5       26.19        6.39     24.94 o 
   2  22   5      235.03      275.48     26.77 o 
   3  22   5      101.91       79.76     34.32 o 
   4  22   5       19.07       12.17     18.70 o 
   5  22   5        0.09       16.78     18.47 o 
   6  22   5        6.58       -9.67     26.52 o 
  -7  23   5       21.46       15.98     52.92 o 
  -6  23   5      585.72      880.40    118.21 o 
  -5  23   5      502.58       17.57     57.56 o 
  -4  23   5      807.86       73.72    110.10 o 
  -3  23   5        7.42        5.72     11.82 o 
  -2  23   5      679.77      917.23     36.62 o 
  -1  23   5      456.71      474.53     29.65 o 
   0  23   5       21.75       10.31     22.31 o 
   1  23   5      325.69      301.02     29.06 o 
   2  23   5        8.10       25.03     27.39 o 
   3  23   5      446.37      346.35    113.75 o 
   4  23   5       22.25        8.94     18.81 o 
   5  23   5      473.82      278.35    110.27 o 
   6  23   5       50.09       51.11     60.83 o 
  -6  24   5        0.01        3.09     65.67 o 
  -5  24   5        0.07        8.46     53.97 o 
  -4  24   5       42.08       44.43     48.16 o 
  -3  24   5       42.25       23.45     17.37 o 
  -2  24   5       17.25       50.83     24.40 o 
  -1  24   5        9.14       -1.30     19.33 o 
   0  24   5       35.13       36.95     28.54 o 
   1  24   5      188.61      204.82     28.80 o 
   2  24   5       90.61       48.54     26.07 o 
   3  24   5       17.28       17.36     29.47 o 
   4  24   5        6.25        2.23     18.70 o 
   5  24   5        3.74       -7.60     22.58 o 
  -6  25   5      123.23       63.88     60.58 o 
  -5  25   5       58.65        2.33     37.41 o 
  -4  25   5       15.49      -11.81     33.72 o 
  -3  25   5      405.71      394.95     33.44 o 
  -2  25   5       33.55       68.04     21.98 o 
  -1  25   5      265.24      323.84     46.50 o 
   0  25   5       41.30       74.58     28.05 o 
   1  25   5      425.93      529.69     33.46 o 
   2  25   5      177.87      138.43     32.51 o 
   3  25   5       96.01       35.48     32.18 o 
   4  25   5        8.64       11.99     20.92 o 
   5  25   5        8.09        8.14     31.71 o 
  -5  26   5       43.63       58.50     44.04 o 
  -4  26   5       67.83       53.71     41.71 o 
  -3  26   5      154.39       74.35     26.56 o 
  -2  26   5        5.22       16.99     22.81 o 
  -1  26   5        0.45        4.81     25.47 o 
   0  26   5       11.43       14.34     23.03 o 
   1  26   5        9.63       22.34     27.54 o 
   2  26   5        8.83       -3.61     23.19 o 
   3  26   5        2.14       -1.40     25.61 o 
   4  26   5        0.10        6.62     24.78 o 
  -4  27   5      230.55      272.75     69.81 o 
  -3  27   5       58.49      108.40     55.12 o 
  -2  27   5        0.26        8.68     17.02 o 
  -1  27   5       26.75       39.33     27.38 o 
   0  27   5       21.56       14.03     28.75 o 
   1  27   5      106.16       85.68     30.15 o 
   2  27   5      152.07      164.80     55.22 o 
   3  27   5      154.08      148.78     50.95 o 
  -3  28   5       19.44       21.30     35.09 o 
  -2  28   5      156.35      135.76     52.02 o 
  -1  28   5        6.96        4.48     23.12 o 
   0  28   5        5.99        2.93     22.04 o 
   1  28   5       14.43        5.88     25.64 o 
   2  28   5        0.11        5.87     28.74 o 
 -11   0   6      237.04      239.51     64.90 o 
 -10   0   6      426.31      706.36     58.31 o 
  -9   0   6       91.38      131.43     34.73 o 
  -8   0   6      414.88      450.62     33.53 o 
  -7   0   6     2592.22     3221.02     66.44 o 
  -6   0   6    12838.07    13359.45    134.22 o 
  -5   0   6    30335.58    31036.18    229.73 o 
  -4   0   6     1356.60     1674.27     34.27 o 
  -3   0   6    21025.01    18961.13    137.39 o 
  -2   0   6      758.26      813.40     25.00 o 
  -1   0   6     1295.64     1667.66     28.65 o 
   0   0   6       33.99      102.75     19.03 o 
   1   0   6     4914.52     4346.20     53.53 o 
   2   0   6    12383.52    10020.04     94.51 o 
   3   0   6     7743.19     6837.36     78.38 o 
   4   0   6     1894.98     2054.24     57.00 o 
   5   0   6      671.31      505.12     20.03 o 
   6   0   6       72.70      115.14     23.24 o 
   7   0   6      774.97      939.94     54.53 o 
   8   0   6      196.19      214.31     24.41 o 
   9   0   6      104.64      110.67     25.08 o 
  10   0   6      278.17      164.23    119.37 o 
 -11   1   6        4.66        1.52     18.06 o 
 -10   1   6      186.77      251.02     30.48 o 
  -9   1   6     5524.72     6576.78     59.68 o 
  -8   1   6     1432.25     1568.80     28.91 o 
  -7   1   6      428.20      376.10     24.01 o 
  -6   1   6     2142.00     2235.68     36.55 o 
  -5   1   6     9740.54    10476.00     61.60 o 
  -4   1   6     1221.97     1090.01     19.70 o 
  -3   1   6       99.74       76.69     12.55 o 
  -2   1   6       40.72       69.25     12.24 o 
  -1   1   6      165.74      167.77     12.24 o 
   0   1   6      157.91      112.92     13.67 o 
   1   1   6      409.31      339.17     17.89 o 
   2   1   6      358.96      317.40     23.15 o 
   3   1   6      177.17      170.98     24.05 o 
   4   1   6     1341.40     1660.03     32.72 o 
   5   1   6      356.51      411.82     19.00 o 
   6   1   6       11.00        6.15     11.23 o 
   7   1   6       92.57       73.16     14.53 o 
   8   1   6       71.33       63.88     19.92 o 
   9   1   6       18.76       18.30     20.04 o 
  10   1   6      143.50      133.78     45.79 o 
 -11   2   6       80.57       77.56     26.71 o 
 -10   2   6      237.05      206.47     25.96 o 
  -9   2   6      961.24     1369.93     32.65 o 
  -8   2   6      536.60      672.45     23.24 o 
  -7   2   6     1181.01     1365.98     34.00 o 
  -6   2   6      637.93      709.85     39.66 o 
  -5   2   6      677.83      603.92     18.61 o 
  -4   2   6     2366.79     1923.27     23.16 o 
  -3   2   6      476.53      455.52     13.39 o 
  -2   2   6     3645.49     3761.89     30.79 o 
  -1   2   6       69.98       86.47     15.27 o 
   0   2   6     8675.75     7379.69     50.96 o 
   1   2   6     2189.85     2075.25     31.78 o 
   2   2   6    12268.24    10050.13     66.12 o 
   3   2   6     1185.73     1179.64     29.79 o 
   4   2   6      251.14      270.56     27.68 o 
   5   2   6      761.25      804.31     18.47 o 
   6   2   6        1.32       -4.64      9.65 o 
   7   2   6      308.77      365.13     24.13 o 
   8   2   6       64.86       62.89     28.39 o 
   9   2   6     1024.72     1211.36     45.58 o 
  10   2   6      300.95      325.90     66.84 o 
 -11   3   6       87.20       73.92     25.09 o 
 -10   3   6       34.56       35.28     20.44 o 
  -9   3   6       53.83       35.95     19.79 o 
  -8   3   6      312.98      362.84     21.01 o 
  -7   3   6       87.47       50.36     14.41 o 
  -6   3   6       33.89       37.70     18.70 o 
  -5   3   6      806.35      769.33     16.87 o 
  -4   3   6     5677.67     4892.66     34.53 o 
  -3   3   6       20.86       16.74      9.52 o 
  -2   3   6      627.56      369.09     15.31 o 
  -1   3   6        5.41       -0.55      8.22 o 
   0   3   6      182.85      119.01     27.44 o 
   1   3   6     3234.50     2727.44     32.82 o 
   2   3   6      483.82      437.69     22.53 o 
   3   3   6     2017.65     2349.89     34.10 o 
   4   3   6        0.27        1.74      6.59 o 
   5   3   6      328.04      415.05     25.96 o 
   6   3   6      554.42      589.51     16.62 o 
   7   3   6      354.29      377.99     29.36 o 
   8   3   6      436.42      463.43     30.56 o 
   9   3   6       35.70       33.22     28.89 o 
  10   3   6       67.28       82.77     35.07 o 
 -11   4   6        1.48       12.37     26.87 o 
 -10   4   6      248.57      251.32     32.30 o 
  -9   4   6      134.03       62.81     20.48 o 
  -8   4   6      353.59      515.54     29.44 o 
  -7   4   6      445.51      421.79     21.77 o 
  -6   4   6     1925.44     2244.44     42.03 o 
  -5   4   6      566.83      543.59     19.27 o 
  -4   4   6     1471.59     1576.16     19.70 o 
  -3   4   6       88.82      121.90     11.43 o 
  -2   4   6     1997.38     1855.61     20.88 o 
  -1   4   6      382.03      250.75     13.38 o 
   0   4   6      422.03      579.66     23.50 o 
   1   4   6     7483.42     6929.04     53.89 o 
   2   4   6    10038.47     7794.99     65.02 o 
   3   4   6     9473.87     9089.69     72.42 o 
   4   4   6     2933.70     2322.91     46.53 o 
   5   4   6       13.34        3.72      7.09 o 
   6   4   6       51.34       47.70     18.76 o 
   7   4   6     1192.22     1244.18     47.26 o 
   8   4   6        5.92       60.71     27.38 o 
   9   4   6      583.74      618.38     39.03 o 
  10   4   6        3.45      -16.31     30.87 o 
 -11   5   6        2.86        7.05     18.65 o 
 -10   5   6       58.86       80.29     24.43 o 
  -9   5   6        1.90       23.16     20.38 o 
  -8   5   6       21.41       10.22     16.92 o 
  -7   5   6       41.73        5.40     12.72 o 
  -6   5   6        5.29       17.01     19.22 o 
  -5   5   6      673.88      636.66     19.71 o 
  -4   5   6       97.35      230.57     11.77 o 
  -3   5   6     1246.58     1505.50     19.21 o 
  -2   5   6       35.51       26.95      8.97 o 
  -1   5   6       85.16      125.20     11.78 o 
   0   5   6     1010.07      965.63     23.16 o 
   1   5   6     3050.68     2377.34     28.86 o 
   2   5   6      204.55      265.73     21.66 o 
   3   5   6       53.96      134.94     19.54 o 
   4   5   6       36.04       52.64      7.77 o 
   5   5   6       49.36       77.17     19.88 o 
   6   5   6      555.53      619.96     28.55 o 
   7   5   6        0.32       -4.61     20.38 o 
   8   5   6      113.92      145.19     25.04 o 
   9   5   6       24.21       11.45     22.97 o 
  10   5   6      132.49       94.82     51.25 o 
 -11   6   6       52.84       19.61     30.47 o 
 -10   6   6      201.35      270.91     40.35 o 
  -9   6   6      169.80      166.85     22.49 o 
  -8   6   6      380.08      361.78     49.85 o 
  -7   6   6      398.80      440.77     19.43 o 
  -6   6   6       42.55       25.44     17.60 o 
  -5   6   6      833.48      921.82     26.54 o 
  -4   6   6       90.37      110.86     10.45 o 
  -3   6   6     1367.26     1457.59     18.03 o 
  -2   6   6      653.28      555.55     14.99 o 
  -1   6   6     7853.10     7163.86     45.95 o 
   0   6   6      330.40      409.56     13.94 o 
   1   6   6     2410.41     2450.99     24.71 o 
   2   6   6    33365.69    31237.84    142.51 o 
   3   6   6      164.32      206.06     11.27 o 
   4   6   6      902.08      521.09     23.88 o 
   5   6   6     2891.66     2729.42     37.10 o 
   6   6   6        2.67       12.98     16.99 o 
   7   6   6     1347.52     1434.20     48.02 o 
   8   6   6       16.47       27.47     23.02 o 
   9   6   6      159.97      127.55     31.46 o 
  10   6   6        9.78       21.34     28.10 o 
 -11   7   6        1.75        7.09     30.22 o 
 -10   7   6       34.19       29.18     23.55 o 
  -9   7   6      247.40      381.30     45.80 o 
  -8   7   6       94.56      144.00     19.71 o 
  -7   7   6       68.73       77.35     17.66 o 
  -6   7   6      589.03      693.76     15.43 o 
  -5   7   6      527.53      505.40     34.21 o 
  -4   7   6        5.72        4.94      9.86 o 
  -3   7   6      136.63      200.95     11.67 o 
  -2   7   6      246.11      380.67     12.30 o 
  -1   7   6     1934.85     2008.61     23.88 o 
   0   7   6     3353.39     3449.89     29.46 o 
   1   7   6    14677.06    16483.34     84.92 o 
   2   7   6      402.04      562.94     21.12 o 
   3   7   6     4564.01     4471.48     33.46 o 
   4   7   6      195.72      318.44     23.55 o 
   5   7   6        1.06       11.24     15.15 o 
   6   7   6      809.92      923.63     35.81 o 
   7   7   6      661.84      799.57     36.07 o 
   8   7   6        3.68       35.63     27.46 o 
   9   7   6        1.07       -3.92     22.45 o 
  10   7   6        0.67        7.20     31.24 o 
 -11   8   6       55.66       36.68     49.17 o 
 -10   8   6      105.01       74.09     24.04 o 
  -9   8   6       24.07       22.30     21.70 o 
  -8   8   6      160.78      124.64     16.48 o 
  -7   8   6      419.86      429.76     20.46 o 
  -6   8   6      217.07      279.19     10.46 o 
  -5   8   6     4933.68     5132.91     49.50 o 
  -4   8   6      691.85      715.35     14.89 o 
  -3   8   6    10462.81    10279.55     54.94 o 
  -2   8   6      637.40      591.22     14.52 o 
  -1   8   6     1434.83     1477.96     21.51 o 
   0   8   6     3140.31     3653.47     33.95 o 
   1   8   6       50.82       72.49     11.42 o 
   2   8   6    10759.52    11269.61     63.54 o 
   3   8   6      443.38      501.83     13.58 o 
   4   8   6     3915.90     3745.98     45.16 o 
   5   8   6      224.85      138.18     26.57 o 
   6   8   6     1020.46      924.54     30.93 o 
   7   8   6      465.86      425.87     30.87 o 
   8   8   6        0.29       -1.65     23.56 o 
   9   8   6      385.54      355.25     36.25 o 
  10   8   6        5.79       19.83     28.69 o 
 -11   9   6        2.15      -16.18     35.45 o 
 -10   9   6       18.45        3.92     15.06 o 
  -9   9   6        7.32       16.38     11.00 o 
  -8   9   6       66.20       50.69     16.05 o 
  -7   9   6       51.99       21.54     10.54 o 
  -6   9   6      391.27      340.96     12.14 o 
  -5   9   6      166.92      167.56     13.14 o 
  -4   9   6      116.70      141.57      9.46 o 
  -3   9   6       62.59       78.02     10.89 o 
  -2   9   6       65.83       51.03     12.53 o 
  -1   9   6       24.90       60.93     11.58 o 
   0   9   6      884.02      813.81     19.98 o 
   1   9   6     5561.49     5302.09     46.73 o 
   2   9   6     3895.57     4309.17     36.37 o 
   3   9   6       51.95      115.40     11.69 o 
   4   9   6      186.38      224.23     22.47 o 
   5   9   6       49.09       44.83     23.98 o 
   6   9   6       52.03       67.84     23.31 o 
   7   9   6      150.31      166.15     24.30 o 
   8   9   6       28.24       22.58     26.57 o 
   9   9   6       89.83      111.27     37.68 o 
  10   9   6        0.01       11.66     31.17 o 
 -11  10   6        0.29       -3.86     39.40 o 
 -10  10   6      349.81      377.24     83.44 o 
  -9  10   6       24.53       15.75     11.98 o 
  -8  10   6       69.26       46.66     11.36 o 
  -7  10   6      478.45      543.92     66.44 o 
  -6  10   6       10.15       -7.69     22.74 o 
  -5  10   6     2967.97     2937.90     54.30 o 
  -4  10   6      113.94      175.15      7.85 o 
  -3  10   6     1400.49     1488.00     18.75 o 
  -2  10   6       98.46      179.38     12.23 o 
  -1  10   6      168.76      174.79     13.67 o 
   0  10   6      587.55      628.72     16.38 o 
   1  10   6        0.45        7.17     12.78 o 
   2  10   6     2566.57     3060.07     30.34 o 
   3  10   6       86.99      116.89     13.36 o 
   4  10   6      332.50      258.62     21.03 o 
   5  10   6      144.04      198.10     22.67 o 
   6  10   6       20.74       24.08     22.74 o 
   7  10   6      354.02      324.87     29.94 o 
   8  10   6       11.96       11.68     23.19 o 
   9  10   6      139.97      135.76     45.15 o 
  10  10   6      108.90      102.23     43.49 o 
 -10  11   6       39.90        6.22     32.85 o 
  -8  11   6      204.86      236.42     67.99 o 
  -7  11   6      368.66      438.06     47.53 o 
  -6  11   6     1380.19     1630.95     56.54 o 
  -5  11   6        6.09        5.76     25.39 o 
  -4  11   6        8.88        7.63      3.97 o 
  -3  11   6       35.20       34.81      7.97 o 
  -2  11   6        6.06       27.93     13.66 o 
  -1  11   6      662.98      716.21     15.38 o 
   0  11   6      393.84      371.54     15.39 o 
   1  11   6       86.64       48.51     13.29 o 
   2  11   6        4.20        7.64     11.93 o 
   3  11   6      444.87      538.25     26.96 o 
   4  11   6       30.55       30.10     17.54 o 
   5  11   6       42.59       34.61     20.86 o 
   6  11   6      256.96      271.56     30.25 o 
   7  11   6        0.02        6.49     22.39 o 
   8  11   6        2.45       -7.03     23.44 o 
   9  11   6        2.50      -10.85     26.59 o 
 -10  12   6      118.69      109.71     81.90 o 
  -9  12   6      376.56        2.32     54.08 o 
  -7  12   6       58.55       76.85     33.15 o 
  -6  12   6      189.92      223.01     34.20 o 
  -5  12   6     5652.93     5948.01    151.05 o 
  -4  12   6      482.74      690.55     40.13 o 
  -3  12   6     7178.69     7320.12    121.45 o 
  -2  12   6      551.42      847.39     16.21 o 
  -1  12   6     1348.12     1269.01     20.48 o 
   0  12   6      175.88      177.02     12.79 o 
   1  12   6       23.93       15.39      9.79 o 
   2  12   6     2347.49     2813.17     35.68 o 
   3  12   6      312.81      532.03     24.43 o 
   4  12   6     1374.51     1516.85     31.51 o 
   5  12   6      126.79      201.39     23.82 o 
   6  12   6      925.79      989.28     33.19 o 
   7  12   6        6.40       19.81     23.88 o 
   8  12   6       47.52       45.07     26.15 o 
   9  12   6      129.63       83.25     33.63 o 
 -10  13   6       10.54        6.18     40.95 o 
  -8  13   6      149.26      189.29     71.85 o 
  -7  13   6       50.07       90.06     43.43 o 
  -6  13   6      654.89      763.10     60.26 o 
  -5  13   6        8.55       -3.19     24.52 o 
  -4  13   6       78.58       74.88     25.72 o 
  -3  13   6      176.55      180.58     12.97 o 
  -2  13   6       14.12       15.49     12.78 o 
  -1  13   6       29.92       52.23     13.24 o 
   0  13   6     1038.86     1208.92     20.56 o 
   1  13   6       27.38        9.62     11.65 o 
   2  13   6     1026.06      896.54     22.38 o 
   3  13   6      933.86     1007.14     52.64 o 
   4  13   6     1018.88      950.19     27.07 o 
   5  13   6      627.62      753.76     29.47 o 
   6  13   6      672.92      777.26     74.02 o 
   7  13   6        0.27       -4.87     21.52 o 
   8  13   6      192.52      232.39     37.14 o 
   9  13   6       70.05       77.16     33.51 o 
 -10  14   6      185.87       79.89     66.44 o 
  -8  14   6       84.46       46.25     43.13 o 
  -7  14   6      323.69      281.24     50.23 o 
  -6  14   6      353.95      389.98     40.28 o 
  -5  14   6     4251.63     5237.49     89.87 o 
  -4  14   6      100.78       97.35     33.60 o 
  -3  14   6     1751.84     1608.54     47.83 o 
  -2  14   6       15.60       28.97     10.53 o 
  -1  14   6     1430.90     1810.25     24.90 o 
   0  14   6     3126.76     3494.96     36.22 o 
   1  14   6      310.79      342.92     17.91 o 
   2  14   6     2915.64     3388.44     30.66 o 
   3  14   6      165.81      167.20     19.78 o 
   4  14   6     2746.21     3264.25     43.93 o 
   5  14   6      118.50      100.49     21.17 o 
   6  14   6      102.45      100.09     24.25 o 
   7  14   6      762.56     1045.13     46.39 o 
   8  14   6        3.94        3.50     20.19 o 
   9  14   6       67.07       47.89     39.45 o 
  -9  15   6      105.29       -0.77     50.22 o 
  -8  15   6        1.44        5.79     40.97 o 
  -7  15   6        1.47      -30.90     59.49 o 
  -6  15   6      216.58      220.26     46.71 o 
  -5  15   6      143.54      119.36     32.71 o 
  -4  15   6        9.91       23.95     31.13 o 
  -3  15   6      377.53      272.49     17.49 o 
  -2  15   6      367.59      402.60     21.20 o 
  -1  15   6        5.65        3.17     10.48 o 
   0  15   6     1420.89     1448.28     22.70 o 
   1  15   6      207.55      198.73     16.95 o 
   2  15   6      759.22      818.12     25.79 o 
   3  15   6        0.14       38.79     19.62 o 
   4  15   6       70.46       54.62     23.34 o 
   5  15   6      906.31      971.86     41.07 o 
   6  15   6       56.70       59.44     25.45 o 
   7  15   6      212.37      244.63     32.47 o 
   8  15   6      146.60      107.70     32.08 o 
   9  15   6       62.16       51.40     39.94 o 
  -9  16   6        0.12        0.00     51.76 o 
  -8  16   6       96.34        0.00     31.32 o 
  -7  16   6      126.22       39.66     50.14 o 
  -6  16   6       35.19       51.73     49.02 o 
  -5  16   6      429.55      501.42     67.99 o 
  -4  16   6      298.37      359.82     39.24 o 
  -3  16   6     1135.84     1026.55     29.43 o 
  -2  16   6        8.00       26.10     14.64 o 
  -1  16   6     1078.13      956.98     24.80 o 
   0  16   6     4847.69     5370.67     47.98 o 
   1  16   6      271.19      268.16     21.70 o 
   2  16   6     4062.69     4309.82     57.43 o 
   3  16   6       47.59       61.86     18.10 o 
   4  16   6        3.09       19.15     23.98 o 
   5  16   6      402.31      447.39     34.45 o 
   6  16   6      643.38      911.93     42.49 o 
   7  16   6        5.14       -7.41     23.08 o 
   8  16   6      141.59      102.34     31.85 o 
  -9  17   6        8.80        1.57     42.88 o 
  -8  17   6        4.55       -6.18     61.81 o 
  -7  17   6        9.67       -1.56     34.69 o 
  -6  17   6       50.33       57.27     39.18 o 
  -5  17   6        0.43        6.04     32.22 o 
  -4  17   6      501.19      690.18     44.84 o 
  -3  17   6       31.26       55.40     10.52 o 
  -2  17   6      553.72      566.22     24.96 o 
  -1  17   6      237.37      188.11     19.99 o 
   0  17   6      843.73      879.41     24.12 o 
   1  17   6      754.03      870.20     24.93 o 
   2  17   6     1198.28     1269.49     27.85 o 
   3  17   6       42.52        9.39     19.81 o 
   4  17   6     1672.22     1951.66     42.16 o 
   5  17   6       12.98       28.71     25.86 o 
   6  17   6        2.33       13.51     27.47 o 
   7  17   6       26.05       16.02     25.82 o 
   8  17   6       14.70       22.87     33.08 o 
  -9  18   6       14.64       -0.74     42.32 o 
  -8  18   6      106.10        0.77     84.99 o 
  -7  18   6       36.06       75.72     69.53 o 
  -6  18   6       18.21       28.59     37.31 o 
  -5  18   6       56.39       73.11     38.30 o 
  -4  18   6       28.70       28.61     31.92 o 
  -3  18   6      817.23      828.18     46.30 o 
  -2  18   6      151.70      183.14     22.58 o 
  -1  18   6        3.34        8.52     17.57 o 
   0  18   6      408.02      346.80     26.31 o 
   1  18   6     1538.97     1625.58     36.15 o 
   2  18   6     3351.61     3902.72     48.47 o 
   3  18   6      214.29      250.96     24.10 o 
   4  18   6      382.60      410.39     35.73 o 
   5  18   6      257.67      170.93     58.94 o 
   6  18   6       40.83       20.98     25.99 o 
   7  18   6     1168.90     1317.49     95.90 o 
   8  18   6        8.13       -1.45     28.20 o 
  -8  19   6       31.61        1.55     58.72 o 
  -7  19   6      141.77        0.02     27.85 o 
  -6  19   6       73.07       93.69     45.77 o 
  -5  19   6       63.94      118.20     42.04 o 
  -4  19   6       38.14       58.39     42.63 o 
  -3  19   6      905.09      966.25     23.66 o 
  -2  19   6      729.68      904.86     26.10 o 
  -1  19   6      285.31      363.75     29.31 o 
   0  19   6     1886.14     1947.65     39.25 o 
   1  19   6      443.93      451.79     26.15 o 
   2  19   6      885.52      925.99     35.10 o 
   3  19   6       41.56       90.61     21.21 o 
   4  19   6     2677.53     3299.50     77.39 o 
   5  19   6      687.23      792.02     36.67 o 
   6  19   6      200.70      132.70     41.99 o 
   7  19   6       42.21       31.59     26.97 o 
  -8  20   6      220.05       -3.91     56.16 o 
  -7  20   6       73.43       38.58     45.51 o 
  -6  20   6       12.48        2.25     29.91 o 
  -5  20   6      259.28      311.53    111.95 o 
  -4  20   6        2.87        3.51     27.03 o 
  -3  20   6        5.06       16.17     15.22 o 
  -2  20   6      618.46      711.36     27.87 o 
  -1  20   6     1161.34     1217.96     37.80 o 
   0  20   6     1179.63     1434.79     46.53 o 
   1  20   6        0.23        1.85     15.67 o 
   2  20   6     1703.68     1876.48     51.59 o 
   3  20   6        9.53       10.15     16.86 o 
   4  20   6      414.08      425.98     83.72 o 
   5  20   6       32.13       12.55     24.91 o 
   6  20   6      317.55      241.10    115.31 o 
   7  20   6      354.95      377.96    162.47 o 
  -8  21   6        6.94        5.33     76.17 o 
  -7  21   6        1.50      -14.89     46.59 o 
  -6  21   6       38.80       11.94     40.44 o 
  -5  21   6        1.64       28.98     39.99 o 
  -4  21   6        6.36       -9.36     34.43 o 
  -3  21   6       20.40        6.78     11.95 o 
  -2  21   6        0.10       -0.18     15.67 o 
  -1  21   6       21.49       19.81     20.26 o 
   0  21   6     2101.96     2270.93     71.99 o 
   1  21   6      132.67      161.56     23.56 o 
   2  21   6       79.63       78.91     25.77 o 
   3  21   6      142.90      168.19     23.32 o 
   4  21   6      220.50      142.16     48.21 o 
   5  21   6       85.04       45.55     39.69 o 
   6  21   6      109.68       63.37     40.15 o 
   7  21   6        7.06        7.92     43.17 o 
  -7  22   6      235.28      140.16    112.07 o 
  -6  22   6      429.01       34.36     63.41 o 
  -5  22   6      911.55     1339.14     68.28 o 
  -4  22   6      528.00      647.17     60.77 o 
  -3  22   6      813.77      873.89     56.24 o 
  -2  22   6       52.87       69.76     19.02 o 
  -1  22   6      332.12      385.11     40.78 o 
   0  22   6     1028.52     1241.81     43.83 o 
   1  22   6      166.71      192.42     25.11 o 
   2  22   6      342.68      285.40     27.28 o 
   3  22   6        6.47       19.33     21.76 o 
   4  22   6      207.70      114.06     45.38 o 
   5  22   6       31.55       30.05     34.61 o 
   6  22   6       59.38       48.41     30.08 o 
  -7  23   6       40.27       15.17     43.86 o 
  -6  23   6        4.46      -30.56     48.38 o 
  -5  23   6       71.92        2.41     33.58 o 
  -4  23   6      172.48      151.50     66.45 o 
  -3  23   6        0.51        7.21     15.95 o 
  -2  23   6        5.75       15.58     22.47 o 
  -1  23   6        0.46       20.53     23.56 o 
   0  23   6      342.49      356.30     31.99 o 
   1  23   6       11.97       34.72     25.01 o 
   2  23   6       10.16       40.40     25.16 o 
   3  23   6      123.25       92.79     45.42 o 
   4  23   6       25.31       17.40     25.66 o 
   5  23   6       76.54       38.69     36.58 o 
   6  23   6       11.80        4.48     28.63 o 
  -6  24   6      136.95       -5.80     58.49 o 
  -5  24   6      494.55       15.02     51.62 o 
  -4  24   6      225.77      184.95     76.41 o 
  -3  24   6      533.41      651.72     59.10 o 
  -2  24   6       50.32       85.42     25.78 o 
  -1  24   6      319.71      280.46     43.50 o 
   0  24   6      552.53      589.60     39.68 o 
   1  24   6       73.57       77.75     27.20 o 
   2  24   6      799.37     1024.64     39.96 o 
   3  24   6        3.24       -2.31     20.56 o 
   4  24   6        3.95       12.74     25.12 o 
   5  24   6       22.57        4.72     24.72 o 
  -5  25   6       41.07       54.67     55.35 o 
  -4  25   6        2.01       13.86     53.88 o 
  -3  25   6      230.35      144.90     27.88 o 
  -2  25   6       14.53        6.80     17.49 o 
  -1  25   6       20.12        9.55     22.82 o 
   0  25   6       25.42       18.52     26.81 o 
   1  25   6       18.94       12.35     24.22 o 
   2  25   6        0.24       -5.21     22.13 o 
   3  25   6       47.80       33.43     32.89 o 
   4  25   6        3.71       -0.56     19.87 o 
  -5  26   6       89.53       43.99     48.12 o 
  -4  26   6       18.02      -16.36     41.43 o 
  -3  26   6       99.50       91.59     54.17 o 
  -2  26   6       38.78       25.74     22.96 o 
  -1  26   6       80.84      104.99     35.44 o 
   0  26   6       55.13       31.35     28.32 o 
   1  26   6      100.45       84.67     30.16 o 
   2  26   6      196.27      212.73     67.81 o 
   3  26   6        5.29        6.26     26.08 o 
   4  26   6       24.73        1.10     21.23 o 
  -3  27   6        2.48        5.31     56.98 o 
  -2  27   6       23.46       40.75     22.06 o 
  -1  27   6       10.62        7.31     24.15 o 
   0  27   6       33.14        9.35     24.25 o 
   1  27   6       32.58       17.75     31.20 o 
   2  27   6       34.79       -2.20     21.34 o 
   3  27   6      124.39      129.97     47.42 o 
  -2  28   6      142.04      319.50     56.67 o 
  -1  28   6        0.47        8.15     24.32 o 
   0  28   6       26.06       20.37     32.17 o 
   1  28   6        0.60        4.15     27.41 o 
 -11   1   7       49.88       70.73     28.69 o 
 -10   1   7        3.15       -9.57     22.44 o 
  -9   1   7     2910.09     3788.58    173.70 o 
  -8   1   7       32.26       46.10     18.94 o 
  -7   1   7      360.23      318.35     33.73 o 
  -6   1   7       34.11       20.18     16.53 o 
  -5   1   7     5537.54     5694.11     45.14 o 
  -4   1   7       21.66       12.25     13.99 o 
  -3   1   7      197.21      206.20     17.77 o 
  -2   1   7      412.37      578.15     18.87 o 
  -1   1   7     3445.71     2133.06     24.89 o 
   0   1   7    17732.39    16565.74    136.50 o 
   1   1   7     3348.88     2197.59     31.62 o 
   2   1   7    14941.27    14466.98     92.86 o 
   3   1   7     2515.36     2127.57     37.51 o 
   4   1   7      171.49      232.69     32.76 o 
   5   1   7       76.85      169.05     13.57 o 
   6   1   7      540.91      497.56     18.65 o 
   7   1   7      343.99      328.41     18.11 o 
   8   1   7      187.42      154.94     22.51 o 
   9   1   7       94.04       58.53     29.50 o 
  10   1   7       27.09       25.10     38.60 o 
 -11   2   7      185.82      209.12     30.12 o 
 -10   2   7      175.91      127.49     26.51 o 
  -9   2   7     4534.20     5276.39     52.23 o 
  -8   2   7      676.10      806.29     25.62 o 
  -7   2   7        0.14       32.06     18.65 o 
  -6   2   7      208.52      209.80     23.97 o 
  -5   2   7       19.01       11.54     10.71 o 
  -4   2   7       24.11       24.62     11.02 o 
  -3   2   7       11.97       20.69     11.02 o 
  -2   2   7       22.05       10.96     11.53 o 
  -1   2   7      351.40      349.54     15.60 o 
   0   2   7     2395.18     2168.49     28.92 o 
   1   2   7     1600.71     1146.38     24.49 o 
   2   2   7       27.94        3.60     16.26 o 
   3   2   7      242.72      211.45     27.21 o 
   4   2   7      929.59     1074.43     31.79 o 
   5   2   7      112.12      153.69     16.30 o 
   6   2   7      380.55      454.49     15.18 o 
   7   2   7      525.81      557.95     20.76 o 
   8   2   7      204.80      263.06     16.02 o 
   9   2   7      148.54      150.85     32.20 o 
  10   2   7       91.12       42.03     32.72 o 
 -11   3   7      101.98      110.38     25.47 o 
 -10   3   7       66.14       62.71     20.47 o 
  -9   3   7      403.67      357.86     27.88 o 
  -8   3   7      345.14      229.77     23.41 o 
  -7   3   7     1807.91     2026.67     43.39 o 
  -6   3   7       31.33       35.19     16.41 o 
  -5   3   7       57.71       34.79     13.13 o 
  -4   3   7     7241.95     6312.75     43.95 o 
  -3   3   7       45.28       18.87     11.35 o 
  -2   3   7     8345.41     8484.08     56.59 o 
  -1   3   7      734.88      590.40     18.31 o 
   0   3   7     4246.53     4364.19     44.83 o 
   1   3   7     3870.42     3397.21     37.89 o 
   2   3   7     1988.47     1938.45     31.54 o 
   3   3   7     5853.87     6242.99     55.84 o 
   4   3   7       35.60       49.20     24.66 o 
   5   3   7       73.41       39.71     12.30 o 
   6   3   7      937.13      889.69     21.10 o 
   7   3   7     1145.47     1318.81     38.97 o 
   8   3   7      447.73      506.66     39.03 o 
   9   3   7      407.19      521.51     69.07 o 
  10   3   7     1263.85     1523.06     71.29 o 
 -11   4   7       11.88        8.87     22.67 o 
 -10   4   7       23.78       28.01     26.04 o 
  -9   4   7      953.23     1100.62     30.48 o 
  -8   4   7      545.09      671.09     25.28 o 
  -7   4   7      302.41      470.99     26.06 o 
  -6   4   7      265.04      299.66     23.78 o 
  -5   4   7      321.72      340.31     17.18 o 
  -4   4   7       12.80       34.76     11.52 o 
  -3   4   7     1035.79     1131.69     19.45 o 
  -2   4   7      764.09      509.55     19.32 o 
  -1   4   7        2.93       -3.96     12.08 o 
   0   4   7      525.88      561.92     19.00 o 
   1   4   7     6893.76     7449.41     60.17 o 
   2   4   7      107.75       62.64     19.52 o 
   3   4   7      402.56      418.93     35.69 o 
   4   4   7      742.60      545.98     27.60 o 
   5   4   7        3.45        0.18      7.46 o 
   6   4   7        6.39        4.56      5.89 o 
   7   4   7      136.43      128.20     29.12 o 
   8   4   7      463.13      527.10     32.06 o 
   9   4   7      111.05       72.10     33.18 o 
  10   4   7      108.38       70.78     33.42 o 
 -11   5   7        0.74        0.15     19.78 o 
 -10   5   7      192.60      228.60     25.46 o 
  -9   5   7       46.36       85.39     23.53 o 
  -8   5   7        1.61       15.64     15.44 o 
  -7   5   7      583.46      463.10     29.95 o 
  -6   5   7     1838.37     1800.01     32.28 o 
  -5   5   7      191.05      188.81     14.39 o 
  -4   5   7     4337.54     4034.12     35.13 o 
  -3   5   7     1292.34     1020.79     18.12 o 
  -2   5   7       42.12       17.38      9.69 o 
  -1   5   7      128.43      127.14     14.83 o 
   0   5   7     3469.82     3458.17     47.62 o 
   1   5   7      335.39      441.08     20.57 o 
   2   5   7    13664.07    13415.06     89.47 o 
   3   5   7      120.73      204.25     26.63 o 
   4   5   7     1250.34     1392.00     43.03 o 
   5   5   7     1104.74     1326.14     42.38 o 
   6   5   7      123.49      179.27     26.27 o 
   7   5   7     1253.99     1337.73     35.79 o 
   8   5   7      506.73      472.02     43.78 o 
   9   5   7      176.80      107.32     52.54 o 
  10   5   7        2.44        0.19     22.49 o 
 -11   6   7        2.02       18.77     20.49 o 
 -10   6   7       96.62      102.60     23.37 o 
  -9   6   7      135.04      124.33     23.53 o 
  -8   6   7        3.85       -6.16     19.23 o 
  -7   6   7      117.08       98.71     17.05 o 
  -6   6   7       77.42       50.73     16.21 o 
  -5   6   7      161.78      215.16     12.19 o 
  -4   6   7      309.77      300.16     12.32 o 
  -3   6   7     1259.97     1024.98     17.17 o 
  -2   6   7       35.09       55.02     10.77 o 
  -1   6   7      259.03      226.18     14.72 o 
   0   6   7     1022.12     1266.96     21.32 o 
   1   6   7     6070.80     5056.73     37.66 o 
   2   6   7      175.54       77.73     12.19 o 
   3   6   7      164.92      182.47     15.00 o 
   4   6   7      300.69      198.14     17.89 o 
   5   6   7       28.97       25.48     19.26 o 
   6   6   7      730.60      767.40     31.55 o 
   7   6   7      137.64      144.59     27.39 o 
   8   6   7      280.71      291.39     35.77 o 
   9   6   7       69.47       34.70     28.42 o 
  10   6   7      121.34       92.34     35.30 o 
 -11   7   7        1.21       16.19     26.00 o 
 -10   7   7       11.24       19.83     28.55 o 
  -9   7   7      898.45     1108.05     49.40 o 
  -8   7   7       52.22       31.05     21.24 o 
  -7   7   7      240.37      242.05     35.09 o 
  -6   7   7      700.53      723.38     29.01 o 
  -5   7   7      733.69      664.24     16.29 o 
  -4   7   7      376.75      559.80     21.52 o 
  -3   7   7      300.18      301.04     17.20 o 
  -2   7   7      487.05      377.67     17.08 o 
  -1   7   7     2580.96     3339.54     30.71 o 
   0   7   7     3373.49     2936.55     35.19 o 
   1   7   7     4236.10     4490.32     37.20 o 
   2   7   7     4044.62     3743.52     33.94 o 
   3   7   7     4458.54     4915.14     50.09 o 
   4   7   7      253.43      216.55     25.46 o 
   5   7   7      201.75      334.91     25.76 o 
   6   7   7       11.98       43.50     23.18 o 
   7   7   7      848.87     1099.56     34.19 o 
   8   7   7      939.75     1112.87     43.16 o 
   9   7   7        1.97        1.75     28.19 o 
  10   7   7       99.95       65.61     36.78 o 
 -11   8   7        0.25       -4.64     67.22 o 
 -10   8   7        2.90        0.98     19.68 o 
  -9   8   7       40.05       32.48     14.97 o 
  -8   8   7      118.56      142.27     42.64 o 
  -7   8   7       29.83       40.24     16.03 o 
  -6   8   7       93.90      109.28     21.12 o 
  -5   8   7       42.66       53.28     12.97 o 
  -4   8   7      395.32      366.99     16.77 o 
  -3   8   7      337.74      419.19     17.60 o 
  -2   8   7     3609.68     3265.89     39.64 o 
  -1   8   7     3056.29     2896.61     36.79 o 
   0   8   7     5876.67     5287.78     41.95 o 
   1   8   7      293.15      267.16     17.75 o 
   2   8   7      915.00      855.07     22.47 o 
   3   8   7       99.03       76.19      9.11 o 
   4   8   7       28.24       -6.73     22.96 o 
   5   8   7       18.99       24.20     20.70 o 
   6   8   7       80.54      109.23     23.17 o 
   7   8   7      538.40      593.99     36.43 o 
   8   8   7      160.91      160.66     30.69 o 
   9   8   7      180.30       85.79     35.14 o 
  10   8   7      127.44       66.88     41.87 o 
 -11   9   7        6.23      -16.22     75.72 o 
 -10   9   7        1.81        3.35     11.46 o 
  -9   9   7      211.22      165.40     26.27 o 
  -8   9   7        3.90        6.86     10.82 o 
  -7   9   7      966.62     1086.44     52.59 o 
  -6   9   7      304.64      352.45     38.74 o 
  -5   9   7     2407.45     2476.37     24.39 o 
  -4   9   7     3595.41     3692.08     48.11 o 
  -3   9   7     2109.61     1943.69     23.24 o 
  -2   9   7     2105.06     1923.39     24.90 o 
  -1   9   7      301.54      404.51     19.59 o 
   0   9   7     3745.02     3173.12     33.26 o 
   1   9   7     8823.76     9456.62     68.26 o 
   2   9   7     2243.56     1850.16     23.53 o 
   3   9   7     6512.73     6729.01     51.65 o 
   4   9   7     1370.21     1451.84     40.40 o 
   5   9   7       67.43      156.38     23.81 o 
   6   9   7       30.60       36.82     20.30 o 
   7   9   7      686.29      912.28     46.76 o 
   8   9   7      313.16      340.46     45.66 o 
   9   9   7      279.94      193.94     53.54 o 
  10   9   7      173.63      133.35     69.94 o 
 -11  10   7        7.00        0.25     33.14 o 
 -10  10   7        0.11        3.86     62.58 o 
  -9  10   7       60.94       17.98      9.57 o 
  -8  10   7      110.28       54.95     10.93 o 
  -7  10   7      157.58       96.05      9.36 o 
  -6  10   7       56.75       25.87      7.26 o 
  -5  10   7      167.76      122.07     15.03 o 
  -4  10   7      404.68      357.39     16.72 o 
  -3  10   7      261.14      253.92     13.70 o 
  -2  10   7       16.84       16.71     11.24 o 
  -1  10   7      288.88      328.97     19.87 o 
   0  10   7      119.27      131.78     17.99 o 
   1  10   7     1043.62     1140.44     22.74 o 
   2  10   7      437.39      272.71     20.74 o 
   3  10   7        7.40        9.08     11.31 o 
   4  10   7      548.05      586.90     24.90 o 
   5  10   7      209.42      211.09     26.39 o 
   6  10   7       22.46       44.64     25.24 o 
   7  10   7       30.41       27.51     24.62 o 
   8  10   7       35.20       43.06     28.40 o 
   9  10   7       33.27       32.03     32.03 o 
 -10  11   7      150.36      103.53     54.86 o 
  -9  11   7      730.57     1136.51     96.58 o 
  -7  11   7      761.65      932.30    113.19 o 
  -6  11   7       94.23      128.48     37.68 o 
  -5  11   7     1714.70     1475.78     96.96 o 
  -4  11   7      242.57      227.29     11.84 o 
  -3  11   7     1837.19     1718.96     20.62 o 
  -2  11   7     1211.90     1174.19     19.73 o 
  -1  11   7      519.32      438.74     20.02 o 
   0  11   7     3282.85     2908.09     32.30 o 
   1  11   7     1121.25      980.01     20.49 o 
   2  11   7     3256.96     2557.31     33.13 o 
   3  11   7     4828.62     4800.30     40.32 o 
   4  11   7        0.23        8.48     16.89 o 
   5  11   7      228.95      280.42     25.93 o 
   6  11   7        2.78        5.84     19.88 o 
   7  11   7        9.11        7.21     21.71 o 
   8  11   7       41.32       36.30     30.82 o 
   9  11   7       16.17       27.83     32.97 o 
 -10  12   7        7.97       17.58     40.23 o 
  -8  12   7      158.39      180.79     71.85 o 
  -7  12   7       98.49      106.62     92.71 o 
  -6  12   7      146.04      224.06     58.72 o 
  -5  12   7       64.54      159.57     35.02 o 
  -4  12   7      254.12      261.01     16.09 o 
  -3  12   7      435.08      494.66     14.86 o 
  -2  12   7      315.69      364.58     15.55 o 
  -1  12   7      400.07      413.01     18.66 o 
   0  12   7      199.08      216.99     18.40 o 
   1  12   7      582.92      635.47     21.34 o 
   2  12   7       77.26      112.86     17.55 o 
   3  12   7       51.02       48.10     14.35 o 
   4  12   7      498.37      640.43     27.12 o 
   5  12   7      147.83      139.42     22.70 o 
   6  12   7      154.65      120.29     23.95 o 
   7  12   7       14.05        6.71     24.37 o 
   8  12   7       33.18       44.89     39.60 o 
   9  12   7      166.25      198.80     43.16 o 
  -9  13   7      291.43        1.55     55.63 o 
  -7  13   7      519.00      503.78     52.98 o 
  -6  13   7        1.08       -2.92     24.37 o 
  -5  13   7     3141.46     3592.29    129.03 o 
  -4  13   7     1454.62     1806.56     41.62 o 
  -3  13   7      728.89      836.94     27.90 o 
  -2  13   7        4.90       16.94     14.57 o 
  -1  13   7        0.67        6.75     13.01 o 
   0  13   7      382.92      347.26     16.60 o 
   1  13   7     2250.91     2275.77     30.52 o 
   2  13   7     3584.64     3214.08     34.96 o 
   3  13   7      402.50      375.62     28.53 o 
   4  13   7      612.29      568.87     28.95 o 
   5  13   7        3.40        3.86     19.08 o 
   6  13   7        2.55        4.45     19.92 o 
   7  13   7      329.24      314.43     40.05 o 
   8  13   7       76.59       63.30     34.88 o 
   9  13   7        1.53       13.68     27.01 o 
  -9  14   7      119.65        1.55     56.40 o 
  -8  14   7       95.24       -3.55     45.28 o 
  -7  14   7       57.36       67.99     61.04 o 
  -6  14   7      148.42      173.62     35.66 o 
  -5  14   7      337.76      438.98     43.03 o 
  -4  14   7      136.31      134.91     12.69 o 
  -3  14   7       36.42       57.72     13.82 o 
  -2  14   7      319.61      354.45     15.14 o 
  -1  14   7       29.14       19.41     13.59 o 
   0  14   7      948.15     1012.11     23.15 o 
   1  14   7       39.88       17.33     21.44 o 
   2  14   7       91.71       93.36     17.42 o 
   3  14   7      593.66      710.66     36.55 o 
   4  14   7      861.68     1089.02     41.35 o 
   5  14   7      774.81      904.15     43.82 o 
   6  14   7       46.45       77.10     28.70 o 
   7  14   7      166.72      165.78     42.61 o 
   8  14   7       43.40       32.30     29.09 o 
   9  14   7       69.10       68.11     35.24 o 
 -10  15   7        1.01        0.00     53.31 o 
  -9  15   7      331.29      407.94    108.17 o 
  -8  15   7       68.51        0.31     41.27 o 
  -7  15   7      401.71      392.50     44.89 o 
  -6  15   7      109.64      163.02     45.85 o 
  -5  15   7      239.14      216.33     93.49 o 
  -4  15   7      955.48     1230.03     42.67 o 
  -3  15   7      110.81      112.38     19.34 o 
  -2  15   7     1566.95     1777.02     27.58 o 
  -1  15   7       13.09        8.14     13.99 o 
   0  15   7     3123.69     3180.90     37.56 o 
   1  15   7     2100.58     1975.92     27.70 o 
   2  15   7     4543.42     4610.92     47.35 o 
   3  15   7      190.89      187.68     27.50 o 
   4  15   7       48.06      102.18     24.91 o 
   5  15   7     1734.44     1897.14     51.68 o 
   6  15   7       36.05       29.56     36.77 o 
   7  15   7       93.53      143.03     34.99 o 
   8  15   7     1104.97     1312.14    140.18 o 
  -9  16   7        4.16      -58.72     89.62 o 
  -8  16   7        2.42        5.41     59.49 o 
  -7  16   7       41.30        9.87     33.29 o 
  -6  16   7        0.64      -11.20     37.15 o 
  -5  16   7      237.46      289.25     56.38 o 
  -4  16   7      101.23      123.28     31.66 o 
  -3  16   7      101.16      154.25     19.61 o 
  -2  16   7        0.57        2.78     13.03 o 
  -1  16   7      127.06      159.79     16.94 o 
   0  16   7       69.23      134.87     16.78 o 
   1  16   7       81.35       81.37     15.23 o 
   2  16   7      382.75      430.12     20.74 o 
   3  16   7       68.56       87.83     22.78 o 
   4  16   7     1232.24     1318.05     35.12 o 
   5  16   7      129.27      148.34     26.96 o 
   6  16   7      174.34      167.18     33.32 o 
   7  16   7        3.06       14.29     25.00 o 
   8  16   7      144.10       62.36     36.12 o 
  -9  17   7       15.99      -13.25     52.66 o 
  -8  17   7        3.72        1.55     39.04 o 
  -7  17   7      283.18       -0.77     48.67 o 
  -6  17   7       77.42      101.21     66.44 o 
  -5  17   7      147.54      149.64     36.71 o 
  -4  17   7     2738.54     2960.11     60.37 o 
  -3  17   7      674.28      689.63     26.63 o 
  -2  17   7      525.04      574.94     24.37 o 
  -1  17   7       56.63       79.28     18.19 o 
   0  17   7     1269.88     1377.01     33.71 o 
   1  17   7      121.59      185.40     21.79 o 
   2  17   7      330.29      317.05     30.34 o 
   3  17   7     4885.72     5612.98     72.08 o 
   4  17   7       11.61        1.01     17.95 o 
   5  17   7       30.53       34.86     23.64 o 
   6  17   7      549.64      737.85     40.55 o 
   7  17   7     1028.54     1047.00    183.11 o 
   8  17   7      124.11       85.12     36.64 o 
  -9  18   7        0.16       -4.84     51.48 o 
  -8  18   7       14.39       -3.76     42.32 o 
  -7  18   7        9.04       -3.86     39.88 o 
  -6  18   7       22.09       34.43     39.03 o 
  -5  18   7      281.41      285.65     41.02 o 
  -4  18   7      189.36      147.91     35.07 o 
  -3  18   7      215.05      106.48     17.86 o 
  -2  18   7      155.00      164.06     26.31 o 
  -1  18   7      725.67      875.37     30.56 o 
   0  18   7        0.53       18.48     18.46 o 
   1  18   7      973.81     1152.04     27.82 o 
   2  18   7      365.33      310.61     49.14 o 
   3  18   7      696.53      752.23     37.56 o 
   4  18   7     1016.98     1236.95     48.49 o 
   5  18   7       69.04       40.76     24.47 o 
   6  18   7      207.76      249.12     31.04 o 
   7  18   7        0.03       -6.06     28.22 o 
  -8  19   7       30.41        1.20     41.77 o 
  -7  19   7        1.78      -48.67     72.63 o 
  -6  19   7       31.89       27.77     40.08 o 
  -5  19   7        3.58      -12.88     31.35 o 
  -4  19   7        2.06        6.88     27.65 o 
  -3  19   7       60.29       71.59     18.58 o 
  -2  19   7      477.70      598.47     33.95 o 
  -1  19   7     2811.55     3007.33     45.77 o 
   0  19   7      313.23      359.58     29.23 o 
   1  19   7        1.04       -2.58     14.01 o 
   2  19   7      171.98      204.45     29.32 o 
   3  19   7       19.63       48.03     28.80 o 
   4  19   7       62.36       56.79     28.05 o 
   5  19   7      176.13      111.22     66.35 o 
   6  19   7        3.27       -2.61     19.71 o 
   7  19   7      486.42      404.89    159.26 o 
  -8  20   7        9.84        3.30     38.63 o 
  -7  20   7       17.86      -12.32     47.25 o 
  -6  20   7      102.19       92.64     54.70 o 
  -5  20   7       11.47       21.63     42.61 o 
  -4  20   7       76.99      125.66     69.62 o 
  -3  20   7      682.80      764.90     28.12 o 
  -2  20   7      254.42      223.76     28.12 o 
  -1  20   7      651.75      688.76     37.85 o 
   0  20   7       34.62       39.87     24.16 o 
   1  20   7      543.09      697.47     31.64 o 
   2  20   7        5.75        8.48     23.30 o 
   3  20   7        2.78       26.98     30.92 o 
   4  20   7      190.85      161.47     34.40 o 
   5  20   7       41.24        9.37     30.71 o 
   6  20   7        0.34        6.19     22.87 o 
   7  20   7       85.73       74.31     37.80 o 
  -7  21   7      601.77      856.22    250.72 o 
  -6  21   7        0.90       -0.92     37.56 o 
  -5  21   7       53.05       55.45     38.32 o 
  -4  21   7       67.88       86.68     47.64 o 
  -3  21   7        8.13        0.12     12.07 o 
  -2  21   7      831.57      875.22     38.49 o 
  -1  21   7      213.06      337.07     29.94 o 
   0  21   7     1027.72     1300.10     49.26 o 
   1  21   7     2083.51     2544.73     51.63 o 
   2  21   7      772.56      906.04     39.53 o 
   3  21   7      344.29      461.27     37.36 o 
   4  21   7       18.31       18.50     31.97 o 
   5  21   7      130.06       53.62     45.05 o 
   6  21   7       12.32       33.69     35.93 o 
  -7  22   7       30.87      -13.66     46.43 o 
  -6  22   7       27.39        6.59     36.87 o 
  -5  22   7       91.38       75.70     42.65 o 
  -4  22   7      112.23       63.72     42.12 o 
  -3  22   7        2.67       15.57     15.09 o 
  -2  22   7      215.71      225.46     21.46 o 
  -1  22   7       41.27       41.56     23.48 o 
   0  22   7       20.03        8.23     33.23 o 
   1  22   7       97.84      118.60     24.91 o 
   2  22   7       64.21      106.40     31.17 o 
   3  22   7        0.48       -6.07     18.38 o 
   4  22   7      111.56       52.03     36.80 o 
   5  22   7       50.80        2.56     26.59 o 
   6  22   7        0.09        2.57     33.38 o 
  -6  23   7       38.84       16.59     46.36 o 
  -5  23   7      820.15     1004.48    275.32 o 
  -4  23   7      313.11      281.65    108.44 o 
  -3  23   7      262.83      169.86     36.63 o 
  -2  23   7      204.15      181.36     24.77 o 
  -1  23   7      588.58      692.17     41.86 o 
   0  23   7     1087.90     1171.83     51.92 o 
   1  23   7      121.43      189.30     29.32 o 
   2  23   7     1126.34     1425.78     51.95 o 
   3  23   7      307.77      174.50     83.35 o 
   4  23   7       46.19        7.44     23.76 o 
   5  23   7       52.08       36.29     37.23 o 
  -6  24   7      207.44       98.07     90.13 o 
  -5  24   7       19.96       12.79     42.23 o 
  -4  24   7        0.32        1.06     34.18 o 
  -3  24   7       83.60       50.85     17.33 o 
  -2  24   7       19.97       22.95     19.19 o 
  -1  24   7        0.09       -6.58     28.39 o 
   0  24   7        1.36      -10.39     24.92 o 
   1  24   7       61.29      106.26     30.44 o 
   2  24   7      139.51       80.84     39.28 o 
   3  24   7       10.34       12.77     22.41 o 
   4  24   7        2.72        5.76     27.27 o 
   5  24   7        9.38        5.19     32.87 o 
  -5  25   7      141.72       67.30     59.93 o 
  -4  25   7      417.03      306.04    190.87 o 
  -3  25   7        9.19        2.00     13.98 o 
  -2  25   7      103.17      143.60     25.17 o 
  -1  25   7       58.78       55.38     27.32 o 
   0  25   7      151.59      104.73     33.45 o 
   1  25   7        3.62        1.50     25.29 o 
   2  25   7       37.14       14.54     25.28 o 
   3  25   7       62.48       40.70     28.35 o 
   4  25   7       33.44       17.28     33.01 o 
  -4  26   7       10.84       -5.56     54.87 o 
  -3  26   7        6.99       -9.87     54.15 o 
  -2  26   7       27.17       27.89     23.82 o 
  -1  26   7       54.67       36.05     27.60 o 
   0  26   7       54.49       58.67     32.91 o 
   1  26   7       25.39       17.11     27.02 o 
   2  26   7       93.76      100.02     41.76 o 
   3  26   7       57.78       17.78     26.87 o 
  -3  27   7       32.82       50.42     47.06 o 
  -2  27   7       84.43       74.25     26.03 o 
  -1  27   7       19.90       45.39     33.90 o 
   0  27   7       58.82       51.27     32.00 o 
   1  27   7       11.25        7.77     26.54 o 
   2  27   7       33.68       21.88     29.37 o 
 -11   0   8       28.08       68.33     43.46 o 
 -10   0   8      475.85      429.09     42.13 o 
  -9   0   8     3573.68     4541.26    136.18 o 
  -8   0   8     3122.16     3574.29     98.94 o 
  -7   0   8       20.40       22.15     28.33 o 
  -6   0   8     3490.45     3587.53     54.36 o 
  -5   0   8     1022.21     1106.04     31.14 o 
  -4   0   8     1737.24     1679.76     34.42 o 
  -3   0   8      617.41      542.36     28.99 o 
  -2   0   8      952.77      971.14     40.18 o 
  -1   0   8     4603.08     2564.87     46.78 o 
   0   0   8    20203.69    17869.65    177.70 o 
   1   0   8     3156.05     3395.19     53.46 o 
   2   0   8      223.85      236.96     37.73 o 
   3   0   8     3696.09     3965.42     74.90 o 
   4   0   8      891.18      936.43     47.25 o 
   5   0   8       79.72      101.10     19.51 o 
   6   0   8      211.74      179.73     28.56 o 
   7   0   8      404.83      460.38     26.96 o 
   8   0   8      874.36     1049.18     59.92 o 
   9   0   8      241.52      189.26     53.91 o 
  10   0   8        2.25        2.47     42.27 o 
 -11   1   8      365.17      250.87     36.20 o 
 -10   1   8        6.22       24.85     22.99 o 
  -9   1   8     1165.43     1453.99     36.37 o 
  -8   1   8     4792.49     5156.20     60.70 o 
  -7   1   8      677.66      727.38     30.06 o 
  -6   1   8      463.06      511.80     20.47 o 
  -5   1   8        1.62       13.18     13.06 o 
  -4   1   8      407.47      357.52     19.37 o 
  -3   1   8      502.85      450.33     16.58 o 
  -2   1   8       61.96       59.45     14.29 o 
  -1   1   8      211.85      171.87     16.86 o 
   0   1   8      306.55      229.20     19.72 o 
   1   1   8     3177.98     3402.40     44.08 o 
   2   1   8      160.91      144.21     22.83 o 
   3   1   8       11.89       11.16     18.51 o 
   4   1   8      553.94      509.69     30.38 o 
   5   1   8        6.84       25.96     11.51 o 
   6   1   8       40.63       52.50     15.24 o 
   7   1   8      888.93     1072.47     36.27 o 
   8   1   8       79.47      108.62     20.21 o 
   9   1   8       88.87       94.75     26.94 o 
  10   1   8        2.38        8.70     36.31 o 
 -11   2   8      381.97      399.54     45.94 o 
 -10   2   8       22.63       24.03     20.01 o 
  -9   2   8     1094.44     1518.34     40.96 o 
  -8   2   8     1335.09     1360.19     43.28 o 
  -7   2   8      252.32      319.55     28.49 o 
  -6   2   8        8.01        5.33     11.71 o 
  -5   2   8       22.78       23.29     11.93 o 
  -4   2   8     2850.21     2660.26     30.92 o 
  -3   2   8     2798.54     2532.85     31.70 o 
  -2   2   8     6080.21     5344.14     41.75 o 
  -1   2   8     1936.31     1139.95     22.57 o 
   0   2   8    11009.86    10792.70    122.67 o 
   1   2   8     7794.97     7462.18     63.60 o 
   2   2   8     1661.45     1959.38     41.04 o 
   3   2   8     5107.16     5218.68     59.36 o 
   4   2   8      779.34      731.47     31.68 o 
   5   2   8       61.55       36.10     11.21 o 
   6   2   8     1339.86     1449.97     26.04 o 
   7   2   8       67.65       44.59     12.34 o 
   8   2   8     1083.83     1238.55     50.83 o 
   9   2   8        4.69       14.67     22.93 o 
  10   2   8        6.96       13.13     23.84 o 
 -11   3   8        7.95        5.93     25.01 o 
 -10   3   8       55.72       83.69     30.19 o 
  -9   3   8      119.01       94.71     27.49 o 
  -8   3   8      138.98      149.77     23.44 o 
  -7   3   8     1083.44      919.62     36.22 o 
  -6   3   8       42.36       35.39     14.67 o 
  -5   3   8       25.03        7.57     13.29 o 
  -4   3   8       32.38       11.75     12.61 o 
  -3   3   8      206.41      127.07     14.56 o 
  -2   3   8      104.08      105.81     16.19 o 
  -1   3   8      385.66      456.25     21.98 o 
   0   3   8     1057.96      968.48     30.41 o 
   1   3   8     4469.00     4143.69     42.17 o 
   2   3   8      770.68      656.81     28.05 o 
   3   3   8      834.58      774.44     29.19 o 
   4   3   8       56.76       33.61     27.14 o 
   5   3   8      652.89      600.89     18.78 o 
   6   3   8       36.16       24.73     12.64 o 
   7   3   8      132.46      185.57     15.91 o 
   8   3   8      642.04      689.71     34.98 o 
   9   3   8        1.64       -5.81     27.27 o 
  10   3   8       11.65      -13.41     31.25 o 
 -11   4   8        4.24        0.58     20.25 o 
 -10   4   8        9.92       -8.09     19.35 o 
  -9   4   8        5.67       18.33     18.67 o 
  -8   4   8       88.15       77.02     21.13 o 
  -7   4   8      345.43      448.93     26.45 o 
  -6   4   8      132.78      121.73     15.50 o 
  -5   4   8        0.17       -1.21     11.37 o 
  -4   4   8     9502.58     9026.88     56.56 o 
  -3   4   8      573.77      410.56     19.40 o 
  -2   4   8     5780.17     4919.49     41.97 o 
  -1   4   8     1739.57     1040.89     22.39 o 
   0   4   8     4252.66     4493.34     43.74 o 
   1   4   8    10137.09     8761.70     70.08 o 
   2   4   8      298.35      279.04     32.34 o 
   3   4   8      569.75      403.76     30.37 o 
   4   4   8     2474.25     2603.94     46.11 o 
   5   4   8      194.09      131.12     11.90 o 
   6   4   8      442.49      429.44     20.75 o 
   7   4   8      846.60     1038.01     41.88 o 
   8   4   8      952.30     1113.24     51.45 o 
   9   4   8        1.10       17.55     27.01 o 
  10   4   8      788.99      891.17    115.78 o 
 -11   5   8        2.39      -10.97     23.64 o 
 -10   5   8       19.06       34.12     21.83 o 
  -9   5   8      143.30      224.19     35.70 o 
  -8   5   8      281.59      220.95     22.21 o 
  -7   5   8       97.83      103.80     21.13 o 
  -6   5   8       78.15       97.67     17.56 o 
  -5   5   8      159.93      189.40     17.52 o 
  -4   5   8        3.09       20.96     11.98 o 
  -3   5   8     1272.25     1183.64     20.23 o 
  -2   5   8      237.08      235.28     15.84 o 
  -1   5   8     1285.12     1109.20     23.29 o 
   0   5   8     3116.48     3156.73     41.11 o 
   1   5   8      172.62      168.75     19.80 o 
   2   5   8     3247.72     3616.02     42.71 o 
   3   5   8      569.65      602.40     28.00 o 
   4   5   8       44.46      141.77     30.15 o 
   5   5   8      425.73      584.17     25.92 o 
   6   5   8       34.41       66.18     29.02 o 
   7   5   8       55.46       90.87     27.95 o 
   8   5   8       40.36       35.56     25.82 o 
   9   5   8        7.98        3.26     21.80 o 
  10   5   8      321.91      167.18     98.23 o 
 -11   6   8       14.55       33.55     23.73 o 
 -10   6   8       24.57       13.95     19.89 o 
  -9   6   8      387.60      379.72     25.82 o 
  -8   6   8      698.01      965.39     31.17 o 
  -7   6   8        2.23       14.96     17.90 o 
  -6   6   8     1490.62     1621.46     32.21 o 
  -5   6   8       53.94       61.25     13.22 o 
  -4   6   8       45.12       58.69     12.82 o 
  -3   6   8     2887.67     2556.60     29.56 o 
  -2   6   8     2761.72     2611.98     27.95 o 
  -1   6   8     8885.47     7739.23     51.81 o 
   0   6   8      323.53      554.78     25.54 o 
   1   6   8     2134.39     1453.76     33.36 o 
   2   6   8      720.85      750.67     35.89 o 
   3   6   8     1738.78     1494.38     49.07 o 
   4   6   8     3004.86     2874.11     50.52 o 
   5   6   8        0.91       -1.01     15.08 o 
   6   6   8       97.94       73.94     25.14 o 
   7   6   8        1.95       25.96     21.59 o 
   8   6   8     1114.11     1419.75     40.98 o 
   9   6   8      186.11      132.85     46.82 o 
  10   6   8        0.53        4.77     27.35 o 
 -11   7   8        0.14       -9.59     37.33 o 
 -10   7   8       21.39       16.03     18.20 o 
  -9   7   8       11.69        9.07     17.28 o 
  -8   7   8      112.97      128.51     18.34 o 
  -7   7   8       18.06       -0.74     15.11 o 
  -6   7   8        7.71       -2.68     18.44 o 
  -5   7   8       27.46       39.53     12.38 o 
  -4   7   8       20.40        6.35     11.29 o 
  -3   7   8      679.54      756.82     19.79 o 
  -2   7   8     3021.41     3514.06     38.41 o 
  -1   7   8      434.70      506.03     18.49 o 
   0   7   8     6290.79     5791.28     42.91 o 
   1   7   8     3210.64     3314.02     34.39 o 
   2   7   8      304.08      309.65     18.70 o 
   3   7   8      949.67     1036.42     22.65 o 
   4   7   8       17.86       48.77     10.29 o 
   5   7   8       18.32       36.44     23.56 o 
   6   7   8       28.26       40.43     26.36 o 
   7   7   8       72.92      131.61     31.76 o 
   8   7   8      147.77      186.54     36.90 o 
   9   7   8        0.94       11.36     24.95 o 
 -11   8   8       15.31       33.54     32.43 o 
 -10   8   8       57.42       98.56     20.55 o 
  -9   8   8      171.93      227.73     28.98 o 
  -8   8   8     1514.29     1637.56     50.63 o 
  -7   8   8        7.30       -0.30     12.80 o 
  -6   8   8      780.50      965.12     25.71 o 
  -5   8   8        4.88       26.05     15.18 o 
  -4   8   8     1439.55     1320.47     24.09 o 
  -3   8   8     1153.25     1274.84     24.82 o 
  -2   8   8      734.20      747.21     21.47 o 
  -1   8   8     8431.97     7879.20     54.88 o 
   0   8   8     2048.25     2069.32     27.94 o 
   1   8   8    16720.70    15928.27     96.80 o 
   2   8   8      231.93      324.28     19.60 o 
   3   8   8     9044.07     8467.86     61.90 o 
   4   8   8      563.46      429.50     26.51 o 
   5   8   8      116.07      228.16     23.89 o 
   6   8   8      342.92      429.28     34.51 o 
   7   8   8       44.63       81.14     26.32 o 
   8   8   8     1430.43     1700.72     54.70 o 
   9   8   8        8.31        8.10     23.12 o 
 -11   9   8        1.69        1.56     29.27 o 
 -10   9   8        0.17      -45.53     43.04 o 
  -9   9   8       89.76      102.15     21.08 o 
  -8   9   8       14.08        4.88     10.13 o 
  -7   9   8      100.73      148.71     18.06 o 
  -6   9   8      357.81      468.70     20.97 o 
  -5   9   8        2.89        7.23     12.25 o 
  -4   9   8       27.40       45.21     11.99 o 
  -3   9   8      382.61      366.47     18.62 o 
  -2   9   8     1151.28      995.96     23.76 o 
  -1   9   8     1190.48     1177.50     21.84 o 
   0   9   8       99.64      204.53     18.01 o 
   1   9   8        2.32        7.43     13.16 o 
   2   9   8      141.96      180.16     18.47 o 
   3   9   8     1116.84     1049.13     20.78 o 
   4   9   8      370.69      439.86     32.67 o 
   5   9   8       69.43       74.56     22.93 o 
   6   9   8        2.58       14.49     21.65 o 
   7   9   8       10.26       -8.46     21.01 o 
   8   9   8      351.80      316.81     49.20 o 
   9   9   8      169.03      129.73     34.31 o 
 -10  10   8      165.90      243.20     72.82 o 
  -9  10   8      422.24      245.89     66.70 o 
  -8  10   8      626.67      641.58     61.56 o 
  -7  10   8      246.21      208.34     12.17 o 
  -6  10   8      174.44      131.97     19.70 o 
  -5  10   8      336.96      317.26     13.35 o 
  -4  10   8     2185.81     2176.12     26.13 o 
  -3  10   8       95.08      146.82     12.77 o 
  -2  10   8      439.15      365.48     16.06 o 
  -1  10   8       29.14       78.91     16.94 o 
   0  10   8     1321.69     1149.17     23.84 o 
   1  10   8     3267.76     3314.60     39.47 o 
   2  10   8       61.71       54.08     13.89 o 
   3  10   8     5102.82     5046.27     58.99 o 
   4  10   8      470.70      476.90     29.68 o 
   5  10   8       11.54       32.24     27.66 o 
   6  10   8      199.86      208.10     27.66 o 
   7  10   8       19.91       16.33     25.23 o 
   8  10   8      148.34      168.17     33.55 o 
   9  10   8       38.20       30.73     34.14 o 
 -10  11   8      111.39       82.07     41.82 o 
  -9  11   8      400.01        3.86     56.40 o 
  -8  11   8      101.94      120.23     48.29 o 
  -7  11   8        5.14        6.05     39.72 o 
  -6  11   8       12.09        1.91      3.81 o 
  -5  11   8       21.32       21.29      9.89 o 
  -4  11   8      142.77      108.76     12.48 o 
  -3  11   8        5.10       19.78     15.38 o 
  -2  11   8       81.83       84.09     16.05 o 
  -1  11   8        6.94        5.89     13.14 o 
   0  11   8       70.21       96.11     16.04 o 
   1  11   8        0.05        0.91     10.88 o 
   2  11   8        0.69       27.05     14.35 o 
   3  11   8      728.09      767.53     19.06 o 
   4  11   8      256.84      300.71     30.24 o 
   5  11   8       59.73       57.66     23.86 o 
   6  11   8      211.38      200.56     29.44 o 
   7  11   8       28.32       20.78     26.99 o 
   8  11   8       57.91       37.14     27.25 o 
   9  11   8        4.89        9.90     40.62 o 
 -10  12   8        0.16       40.18     53.42 o 
  -9  12   8      116.57        0.77     35.78 o 
  -8  12   8     1800.04     2315.51    114.35 o 
  -7  12   8      415.49      476.66     63.17 o 
  -6  12   8      785.02      849.49     52.67 o 
  -5  12   8      466.24      527.50     18.90 o 
  -4  12   8     2211.44     2081.82     22.40 o 
  -3  12   8      226.99      209.42     13.33 o 
  -2  12   8       93.02       52.41     14.63 o 
  -1  12   8      999.29     1026.31     24.92 o 
   0  12   8     1009.88     1381.90     27.03 o 
   1  12   8     4888.97     5532.76     47.63 o 
   2  12   8       71.45       52.56     14.05 o 
   3  12   8     1122.79      953.82     23.84 o 
   4  12   8       37.63       13.74     19.43 o 
   5  12   8        0.72        8.24     19.27 o 
   6  12   8       50.21       61.30     24.50 o 
   7  12   8       34.34       75.31     29.77 o 
   8  12   8      498.60      443.02    124.88 o 
   9  12   8       87.49       64.76     40.85 o 
 -10  13   8        2.50      -31.70     55.08 o 
  -9  13   8        9.81       -8.92     46.93 o 
  -8  13   8       26.36       -4.43     40.38 o 
  -7  13   8        7.03      -27.04     87.31 o 
  -6  13   8      258.22      295.97     46.97 o 
  -5  13   8      169.37      198.47     41.52 o 
  -4  13   8      690.46      727.34     36.13 o 
  -3  13   8      104.52      149.56     17.52 o 
  -2  13   8       32.61       37.91     16.68 o 
  -1  13   8      413.52      493.10     21.39 o 
   0  13   8      292.09      318.55     22.14 o 
   1  13   8     1184.06     1250.01     26.78 o 
   2  13   8        0.07        9.25     13.63 o 
   3  13   8     1773.51     1721.02     31.35 o 
   4  13   8       86.56       91.11     27.72 o 
   5  13   8      201.58      153.76     29.44 o 
   6  13   8       13.84       20.78     26.15 o 
   7  13   8       12.40       22.72     27.76 o 
   8  13   8      186.75      172.18     46.52 o 
 -10  14   8       88.06       65.38     65.31 o 
  -9  14   8      219.21       18.39     52.23 o 
  -8  14   8     1639.34     2146.31    115.12 o 
  -7  14   8       13.32       13.48     45.63 o 
  -6  14   8      113.82      101.98     59.49 o 
  -5  14   8       11.86       54.86     51.76 o 
  -4  14   8       94.87       73.78     11.92 o 
  -3  14   8     1591.52     1872.60     46.45 o 
  -2  14   8     1050.04     1011.15     24.42 o 
  -1  14   8      104.07      149.07     21.59 o 
   0  14   8      508.17      553.64     23.95 o 
   1  14   8     8261.87     8819.94     96.67 o 
   2  14   8     1427.59     1514.43     27.55 o 
   3  14   8      190.88      215.22     17.57 o 
   4  14   8      511.93      531.67     31.20 o 
   5  14   8      370.13      427.83     38.82 o 
   6  14   8      118.37      157.51     30.13 o 
   7  14   8       53.66       36.29     26.56 o 
   8  14   8      539.89      536.47     98.47 o 
  -9  15   8       78.79      -24.56     42.64 o 
  -8  15   8       56.78       -6.95     61.04 o 
  -7  15   8        4.76        7.73     85.76 o 
  -6  15   8      113.89      148.33     46.14 o 
  -5  15   8       94.43      103.74     33.14 o 
  -4  15   8       22.56       14.38     11.82 o 
  -3  15   8       70.15       73.07     16.08 o 
  -2  15   8       73.51       71.11     17.40 o 
  -1  15   8      451.04      458.88     21.91 o 
   0  15   8        9.16        4.48     14.20 o 
   1  15   8       93.35       75.23     21.07 o 
   2  15   8      434.46      491.71     22.98 o 
   3  15   8      271.98      233.68     32.80 o 
   4  15   8     1229.25     1540.34     41.87 o 
   5  15   8       10.26       -4.06     19.56 o 
   6  15   8       65.44       58.70     28.00 o 
   7  15   8      234.54      239.77     53.31 o 
   8  15   8       72.28       58.86     43.60 o 
  -9  16   8       90.73      163.02    101.98 o 
  -8  16   8       92.03        1.55     39.06 o 
  -7  16   8        2.52       -0.77     72.63 o 
  -6  16   8      667.65      766.43     85.76 o 
  -5  16   8       43.75       71.38     40.96 o 
  -4  16   8     2166.12     2515.85     49.70 o 
  -3  16   8     2840.32     3294.96     96.21 o 
  -2  16   8      218.15      263.15     20.87 o 
  -1  16   8      725.66      846.58     22.48 o 
   0  16   8      255.46      296.36     22.72 o 
   1  16   8     1470.73     1899.45     32.70 o 
   2  16   8      539.16      537.27     36.81 o 
   3  16   8     2943.38     3730.38     62.57 o 
   4  16   8        1.57       17.99     23.77 o 
   5  16   8      280.05      242.82     28.65 o 
   6  16   8      959.38     1171.12     41.61 o 
   7  16   8        3.36        5.66     24.34 o 
   8  16   8      657.69      705.58    167.77 o 
  -9  17   8       10.86      -16.22     85.76 o 
  -8  17   8        7.17        4.64     92.71 o 
  -7  17   8       46.52       -0.12     39.31 o 
  -6  17   8        2.28       -0.69     27.20 o 
  -5  17   8       74.66      136.47     38.06 o 
  -4  17   8       24.55       30.91      8.52 o 
  -3  17   8      120.86      159.83     20.11 o 
  -2  17   8       56.29       41.35     15.11 o 
  -1  17   8      102.96      101.29     18.36 o 
   0  17   8        0.09        7.77     14.11 o 
   1  17   8     4618.82     4885.25     57.10 o 
   2  17   8      187.78      235.21     22.31 o 
   3  17   8      864.30     1016.76     34.23 o 
   4  17   8      215.03      192.07     32.23 o 
   5  17   8      182.98      176.71     33.89 o 
   6  17   8       27.61       42.30     28.63 o 
   7  17   8        5.24        2.61     28.20 o 
  -8  18   8       64.91        2.32     95.03 o 
  -7  18   8       60.85       -6.95     61.81 o 
  -6  18   8        1.39       16.48     43.70 o 
  -5  18   8      173.58      186.97     58.26 o 
  -4  18   8     1103.95     1367.44     63.06 o 
  -3  18   8      627.72      659.29     37.02 o 
  -2  18   8     1796.12     2057.88     51.86 o 
  -1  18   8     3442.54     4035.33     49.16 o 
   0  18   8      719.44      630.63     34.10 o 
   1  18   8       42.24       15.59     22.76 o 
   2  18   8      576.95      566.04     38.37 o 
   3  18   8       28.67       15.46     20.72 o 
   4  18   8      903.58     1021.80     39.29 o 
   5  18   8        5.07       11.53     27.78 o 
   6  18   8      179.47      197.29     44.53 o 
   7  18   8      164.09      137.79     51.15 o 
  -8  19   8        6.84       -0.24     47.15 o 
  -7  19   8       40.17        2.70     41.22 o 
  -6  19   8      167.76      156.88    143.71 o 
  -5  19   8      336.07      246.46    119.75 o 
  -4  19   8       54.55       58.44     42.52 o 
  -3  19   8      340.03      499.88     29.97 o 
  -2  19   8       79.12       80.10     26.58 o 
  -1  19   8      472.26      539.54     35.14 o 
   0  19   8      101.11      121.89     23.06 o 
   1  19   8     1725.20     1852.55     36.22 o 
   2  19   8      286.70      403.52     38.72 o 
   3  19   8      105.95      124.63     32.24 o 
   4  19   8       28.43       49.22     26.62 o 
   5  19   8      110.66       70.92     31.69 o 
   6  19   8        5.50        4.89     31.37 o 
   7  19   8       14.36       26.43     34.52 o 
  -8  20   8       40.03       -4.64    108.17 o 
  -7  20   8       11.31        2.53     35.78 o 
  -6  20   8       17.27       15.61     45.60 o 
  -5  20   8      107.08       45.48     54.52 o 
  -4  20   8      294.68      239.77     46.54 o 
  -3  20   8     1814.45     1874.50    102.12 o 
  -2  20   8        8.43       -8.85     22.73 o 
  -1  20   8      201.73      230.85     29.22 o 
   0  20   8       17.11       26.60     25.19 o 
   1  20   8     2571.61     3305.17     65.30 o 
   2  20   8       30.25       90.52     28.10 o 
   3  20   8     1136.84     1268.10     42.22 o 
   4  20   8      416.77      498.34     46.98 o 
   5  20   8       21.29       -5.92     26.42 o 
   6  20   8       31.99       30.30     37.51 o 
  -7  21   8        3.55       19.96     53.53 o 
  -6  21   8       78.20      125.16     81.90 o 
  -5  21   8        3.26      -24.88     55.80 o 
  -4  21   8       11.23        5.92     38.23 o 
  -3  21   8      550.27      402.67     19.43 o 
  -2  21   8        5.35        0.68     15.31 o 
  -1  21   8      261.26      256.17     32.52 o 
   0  21   8       92.29       88.16     28.16 o 
   1  21   8        2.00        3.78     20.80 o 
   2  21   8       22.18       25.16     25.67 o 
   3  21   8       17.54       20.05     36.00 o 
   4  21   8       13.69       23.07     29.75 o 
   5  21   8       35.10       39.20     37.78 o 
   6  21   8       41.65       14.57     30.30 o 
  -7  22   8      188.63      122.17     98.54 o 
  -6  22   8      143.50      123.70    116.28 o 
  -5  22   8       30.42        8.83     40.17 o 
  -4  22   8      565.32      672.21     51.19 o 
  -3  22   8      213.93      200.67     20.40 o 
  -2  22   8      540.25      678.71     36.47 o 
  -1  22   8        2.09       15.28     22.47 o 
   0  22   8      139.81       78.75     26.91 o 
   1  22   8     1050.34     1216.29     46.89 o 
   2  22   8      344.77      329.81     35.60 o 
   3  22   8      286.29      355.12     39.69 o 
   4  22   8      103.32       63.96     48.40 o 
   5  22   8       30.35       16.74     30.36 o 
  -6  23   8       34.99        6.40     50.89 o 
  -5  23   8       19.20        1.48     36.90 o 
  -4  23   8       12.72      -12.75     38.86 o 
  -3  23   8      114.82       82.19     23.43 o 
  -2  23   8       44.90       36.15     21.59 o 
  -1  23   8       26.71       32.62     25.10 o 
   0  23   8       97.81      145.38     40.13 o 
   1  23   8        7.21       11.26     23.89 o 
   2  23   8        8.07       15.51     29.89 o 
   3  23   8       72.08       11.93     28.96 o 
   4  23   8        0.14      -34.15     38.10 o 
   5  23   8       14.75       -2.64     28.82 o 
  -5  24   8       77.71       10.97     44.60 o 
  -4  24   8      539.36      808.16     81.77 o 
  -3  24   8      146.98       96.53     28.05 o 
  -2  24   8       49.40       24.03     19.45 o 
  -1  24   8      247.07      219.23     49.46 o 
   0  24   8       49.52       51.86     27.98 o 
   1  24   8       55.35       43.47     33.19 o 
   2  24   8       12.11       33.38     25.71 o 
   3  24   8       18.79       26.49     38.07 o 
   4  24   8       27.19        3.16     28.35 o 
  -5  25   8       13.80        1.23     35.32 o 
  -4  25   8        1.64        6.32     35.95 o 
  -3  25   8       62.96       46.84     39.08 o 
  -2  25   8        5.87       13.05     19.09 o 
  -1  25   8        1.51        1.64     25.46 o 
   0  25   8       59.10       27.02     31.52 o 
   1  25   8       89.85       70.75     33.19 o 
   2  25   8       70.65       21.67     29.11 o 
   3  25   8       16.49       -8.01     32.70 o 
  -4  26   8      140.16       89.54     67.72 o 
  -3  26   8       68.79       58.49     46.37 o 
  -2  26   8       18.23        7.75     22.62 o 
  -1  26   8       25.34       44.62     28.05 o 
   0  26   8      118.11      113.86     39.92 o 
   1  26   8       19.00       -8.01     37.91 o 
   2  26   8       87.59       34.40     29.00 o 
  -2  27   8       31.37       17.80     21.36 o 
  -1  27   8        9.61        4.90     27.47 o 
   0  27   8       63.48       37.09     37.99 o 
   1  27   8        1.57        3.65     28.39 o 
 -11   1   9       18.77        8.41     26.13 o 
 -10   1   9      263.51      347.37     32.99 o 
  -9   1   9       62.54       69.69     31.23 o 
  -8   1   9     4226.66     5256.09     63.03 o 
  -7   1   9       98.95      139.80     24.92 o 
  -6   1   9      163.77      207.57     20.53 o 
  -5   1   9      537.82      622.06     26.67 o 
  -4   1   9        8.26       -3.34     11.60 o 
  -3   1   9    13568.11    13221.10     84.37 o 
  -2   1   9     1532.37     1425.84     26.51 o 
  -1   1   9     3154.82     3888.79     52.26 o 
   0   1   9        7.38       11.29     14.94 o 
   1   1   9     2236.97     1999.54     38.35 o 
   2   1   9     1629.31      915.57     35.80 o 
   3   1   9       29.05       24.86     25.65 o 
   4   1   9      513.33      465.66     31.73 o 
   5   1   9        1.59       10.12     29.44 o 
   6   1   9      314.27      334.47     19.98 o 
   7   1   9       38.77       43.78     15.06 o 
   8   1   9      252.96      274.38     22.74 o 
   9   1   9      385.48      371.13     80.45 o 
 -11   2   9       66.97       34.25     28.78 o 
 -10   2   9        0.46       -1.62     17.58 o 
  -9   2   9       36.17       16.94     21.02 o 
  -8   2   9      670.31      913.79     38.36 o 
  -7   2   9       17.04       21.29     22.42 o 
  -6   2   9      110.60       79.46     16.42 o 
  -5   2   9      309.01      399.87     21.97 o 
  -4   2   9       20.90       17.99     17.92 o 
  -3   2   9      357.77      441.48     20.25 o 
  -2   2   9        0.00        2.98     15.35 o 
  -1   2   9     2264.73     1768.72     29.97 o 
   0   2   9        0.47       10.65     16.01 o 
   1   2   9      420.69      408.80     31.34 o 
   2   2   9      352.92      533.10     26.98 o 
   3   2   9     1155.60     1246.31     34.77 o 
   4   2   9      424.74      555.02     43.57 o 
   5   2   9      202.46      239.00     34.14 o 
   6   2   9      738.22      789.84     32.88 o 
   7   2   9     1897.91     2001.01     53.57 o 
   8   2   9        2.04        1.13     12.45 o 
   9   2   9       12.37       -1.14     25.99 o 
 -11   3   9       10.12       11.87     23.51 o 
 -10   3   9      333.42      506.27     32.12 o 
  -9   3   9      107.68      157.18     29.23 o 
  -8   3   9      140.73      216.87     27.37 o 
  -7   3   9      498.35      538.11     35.26 o 
  -6   3   9        2.50        6.83     14.32 o 
  -5   3   9     1672.06     1810.43     28.76 o 
  -4   3   9      153.05      134.76     16.57 o 
  -3   3   9     6130.33     6042.87     50.05 o 
  -2   3   9     1345.98     1209.06     25.69 o 
  -1   3   9     1750.76     1861.76     29.01 o 
   0   3   9     5119.30     4876.00     50.85 o 
   1   3   9        3.67       39.60     21.50 o 
   2   3   9     6848.14     5626.85     61.25 o 
   3   3   9      706.58      963.02     35.31 o 
   4   3   9     1058.98     1017.26     36.38 o 
   5   3   9      481.31      618.85     43.62 o 
   6   3   9      408.72      384.53     17.77 o 
   7   3   9     2096.77     2321.25     45.58 o 
   8   3   9      321.35      389.63     57.72 o 
   9   3   9       97.18       57.39     47.46 o 
 -11   4   9       65.86       60.01     26.10 o 
 -10   4   9       18.26       43.79     23.55 o 
  -9   4   9       34.42       43.55     20.89 o 
  -8   4   9      150.62      155.89     37.52 o 
  -7   4   9       22.85       24.30     24.93 o 
  -6   4   9       64.27      109.72     19.99 o 
  -5   4   9       10.10        4.58     13.86 o 
  -4   4   9       24.69       26.74     12.15 o 
  -3   4   9      235.53      205.01     20.64 o 
  -2   4   9     3093.89     3228.36     38.87 o 
  -1   4   9        4.28       16.30     15.60 o 
   0   4   9     1517.76     1365.09     32.68 o 
   1   4   9     1594.36     1495.95     30.74 o 
   2   4   9       90.43      134.54     25.62 o 
   3   4   9      168.75      340.44     31.06 o 
   4   4   9      338.04      552.48     38.99 o 
   5   4   9     1069.20     1205.40     41.05 o 
   6   4   9        6.64       43.60     12.96 o 
   7   4   9      538.17      626.74     32.87 o 
   8   4   9      395.26      426.90     55.58 o 
   9   4   9        4.90       -2.30     26.28 o 
 -11   5   9       38.18       29.55     26.94 o 
 -10   5   9       78.74       87.35     25.16 o 
  -9   5   9      472.05      464.29     28.25 o 
  -8   5   9      967.24      906.17     52.59 o 
  -7   5   9      112.64      111.52     23.13 o 
  -6   5   9        2.29        4.17     11.74 o 
  -5   5   9      165.59      133.68     18.62 o 
  -4   5   9        9.04        2.66     12.55 o 
  -3   5   9      222.92      177.68     18.18 o 
  -2   5   9     3269.01     3375.70     37.65 o 
  -1   5   9    12685.72    12571.69    117.47 o 
   0   5   9     1800.94     1297.51     83.66 o 
   1   5   9      543.40      682.22     34.13 o 
   2   5   9     7699.72     7436.80     71.69 o 
   3   5   9      531.35      660.61     31.05 o 
   4   5   9     2050.53     2052.74     46.86 o 
   5   5   9      836.59      815.06     46.22 o 
   6   5   9      372.71      449.67     29.78 o 
   7   5   9       14.89       -1.53     19.40 o 
   8   5   9      496.46      455.48     73.82 o 
   9   5   9      588.89      562.33     89.22 o 
 -11   6   9        2.14        6.45     19.79 o 
 -10   6   9        0.68        5.89     18.21 o 
  -9   6   9        8.15       12.53     20.02 o 
  -8   6   9       29.17       23.11     21.59 o 
  -7   6   9      427.47      484.39     29.64 o 
  -6   6   9      429.32      441.22     20.16 o 
  -5   6   9      111.42      113.71     19.38 o 
  -4   6   9       14.09       43.23     12.74 o 
  -3   6   9      256.54      280.48     17.72 o 
  -2   6   9     3450.52     2990.55     34.20 o 
  -1   6   9      449.36      492.82     25.66 o 
   0   6   9     1728.11     1795.40     33.17 o 
   1   6   9       87.26       80.84     19.93 o 
   2   6   9      602.18      716.29     29.22 o 
   3   6   9     2030.51     1799.46     46.19 o 
   4   6   9       57.13       18.16     22.77 o 
   5   6   9      312.67      330.33     17.16 o 
   6   6   9       64.52      100.76     26.91 o 
   7   6   9      106.45      114.66     31.62 o 
   8   6   9       43.36       22.80     35.02 o 
   9   6   9      101.39       77.43     33.82 o 
 -11   7   9        0.32       38.43     50.80 o 
 -10   7   9      171.46      156.96     24.56 o 
  -9   7   9       31.23       50.26     25.93 o 
  -8   7   9     1057.48     1123.49     71.45 o 
  -7   7   9      182.64      122.32     24.54 o 
  -6   7   9      282.93      277.28     21.32 o 
  -5   7   9       42.89       28.02     13.36 o 
  -4   7   9      824.42      885.68     22.29 o 
  -3   7   9     9077.17     8512.78     62.77 o 
  -2   7   9     1802.06     2136.64     27.14 o 
  -1   7   9     5018.08     4533.88     58.66 o 
   0   7   9     3867.70     3845.02     36.73 o 
   1   7   9     3460.43     3927.89     43.10 o 
   2   7   9     4689.84     4434.57     40.69 o 
   3   7   9      426.42      480.78     22.49 o 
   4   7   9     1967.42     2208.54     33.52 o 
   5   7   9      840.01      782.21     46.18 o 
   6   7   9      232.37      294.20     28.20 o 
   7   7   9      896.78      998.97     37.65 o 
   8   7   9      282.06      205.79     37.62 o 
   9   7   9      143.27       63.73     37.49 o 
 -10   8   9       59.86       49.86     20.92 o 
  -9   8   9       73.96       66.62     27.01 o 
  -8   8   9       42.23       31.75     23.26 o 
  -7   8   9       32.28       -9.88     23.75 o 
  -6   8   9        6.30       21.04     16.99 o 
  -5   8   9       38.69       42.83     12.62 o 
  -4   8   9      387.51      360.76     23.02 o 
  -3   8   9     1689.79     1567.39     24.03 o 
  -2   8   9      579.29      427.84     20.01 o 
  -1   8   9      167.27      209.63     19.78 o 
   0   8   9      405.10      520.42     32.10 o 
   1   8   9      617.56      658.27     21.69 o 
   2   8   9       49.85       65.60     18.45 o 
   3   8   9       85.84       81.65     12.99 o 
   4   8   9      282.04      211.45     15.96 o 
   5   8   9      261.44      315.40     26.93 o 
   6   8   9      407.57      497.02     34.35 o 
   7   8   9      269.23      239.12     45.01 o 
   8   8   9      128.99      103.37     30.52 o 
   9   8   9        0.21       -1.55     29.07 o 
 -10   9   9      408.36      502.34    109.84 o 
  -9   9   9       17.67       18.55     16.25 o 
  -8   9   9     1137.10     1351.05     65.24 o 
  -7   9   9      267.46      220.88     34.77 o 
  -6   9   9      278.71      229.78     15.90 o 
  -5   9   9      484.22      450.43     18.77 o 
  -4   9   9       35.89       22.44     11.73 o 
  -3   9   9     1225.00     1090.75     23.69 o 
  -2   9   9     2081.11     2228.54     31.52 o 
  -1   9   9     3458.75     2746.34     37.83 o 
   0   9   9     3180.80     3023.95     33.89 o 
   1   9   9     3650.42     4116.04     41.63 o 
   2   9   9      972.87      873.24     28.99 o 
   3   9   9        7.43       45.13     17.26 o 
   4   9   9      408.68      455.16     21.22 o 
   5   9   9      201.90      170.54     25.64 o 
   6   9   9      407.88      461.55     33.66 o 
   7   9   9      316.70      345.00     48.24 o 
   8   9   9      108.55       85.52     29.92 o 
   9   9   9      450.40      375.46    116.13 o 
 -10  10   9       78.69       53.78     40.12 o 
  -9  10   9       52.24       35.61     13.14 o 
  -8  10   9       28.53        9.45     13.98 o 
  -7  10   9      577.92      566.76     22.48 o 
  -6  10   9       70.69       30.95     22.51 o 
  -5  10   9       25.76       14.05     11.34 o 
  -4  10   9      186.95      294.82     16.80 o 
  -3  10   9       62.20       43.84     14.89 o 
  -2  10   9       11.61       23.80     17.70 o 
  -1  10   9      797.70      724.98     22.39 o 
   0  10   9       15.91       50.32     16.60 o 
   1  10   9      209.84      173.54     24.61 o 
   2  10   9       50.15       19.38     14.44 o 
   3  10   9      151.99      154.78     18.37 o 
   4  10   9      212.82      166.26     13.90 o 
   5  10   9        0.77      -11.31     26.50 o 
   6  10   9      269.08      371.70     31.48 o 
   7  10   9       11.10        3.01     28.59 o 
   8  10   9      292.66      283.02     41.44 o 
   9  10   9        8.14       21.65     28.39 o 
 -10  11   9      179.57      169.43    171.91 o 
  -9  11   9       62.64        0.00     44.81 o 
  -8  11   9     1554.21     1747.34     74.08 o 
  -7  11   9        5.01       19.50      7.85 o 
  -6  11   9      547.96      628.08     54.25 o 
  -5  11   9      251.73      286.09     21.41 o 
  -4  11   9      486.88      623.52     19.46 o 
  -3  11   9     2043.12     1949.91     28.36 o 
  -2  11   9      421.90      377.51     19.89 o 
  -1  11   9      511.07      418.31     20.56 o 
   0  11   9     2356.70     1937.73     29.44 o 
   1  11   9      394.18      312.92     23.09 o 
   2  11   9     1672.01     1959.36     37.93 o 
   3  11   9        0.05       29.42     16.19 o 
   4  11   9       30.46       31.46     11.25 o 
   5  11   9        0.53       -0.07     19.21 o 
   6  11   9        1.72        4.49     23.54 o 
   7  11   9      719.03      864.59     51.22 o 
   8  11   9       62.27       21.03     28.99 o 
   9  11   9      306.11      419.16     67.33 o 
 -10  12   9        3.83       -9.61     40.08 o 
  -9  12   9        0.83        0.77     49.45 o 
  -8  12   9       94.46       11.11     42.76 o 
  -7  12   9       25.93       40.10     40.93 o 
  -6  12   9      146.58       92.05     14.49 o 
  -5  12   9       26.56       21.05     12.33 o 
  -4  12   9       18.65       10.64     14.31 o 
  -3  12   9      147.46      139.99     17.52 o 
  -2  12   9        3.56       25.59     18.94 o 
  -1  12   9        5.56       -0.31     14.54 o 
   0  12   9       19.15       27.59     16.90 o 
   1  12   9        1.33        1.49     15.83 o 
   2  12   9      191.99      213.76     24.35 o 
   3  12   9      374.92      420.63     21.42 o 
   4  12   9        8.27        8.47     10.36 o 
   5  12   9        0.05        0.55     18.61 o 
   6  12   9       61.70       37.24     33.22 o 
   7  12   9       23.53       10.02     25.52 o 
   8  12   9       45.22       15.08     34.19 o 
 -10  13   9      229.30      164.52    172.29 o 
  -9  13   9        1.32        1.20     38.49 o 
  -8  13   9     1272.58     1611.67    106.62 o 
  -7  13   9      145.61      189.96     49.81 o 
  -6  13   9      747.93     1046.65     70.89 o 
  -5  13   9        4.94        0.73      7.36 o 
  -4  13   9       15.86       21.64     11.83 o 
  -3  13   9     2302.87     2242.40     46.73 o 
  -2  13   9      732.05      694.57     26.37 o 
  -1  13   9     1334.29     1245.13     29.14 o 
   0  13   9        4.28       23.48     17.92 o 
   1  13   9     2127.94     2375.31     36.50 o 
   2  13   9       71.53      113.61     17.82 o 
   3  13   9      293.46      298.69     19.50 o 
   4  13   9      107.67      133.29     32.92 o 
   5  13   9       15.84        8.21     25.65 o 
   6  13   9       25.63       36.14     29.46 o 
   7  13   9      205.65      194.69     37.63 o 
   8  13   9      356.64      283.01     79.29 o 
  -9  14   9       85.15       -3.09     60.26 o 
  -8  14   9      280.65       -0.04     31.67 o 
  -7  14   9      117.95        0.00     42.49 o 
  -6  14   9      118.87       67.47     52.27 o 
  -5  14   9      120.56       96.79     12.99 o 
  -4  14   9       25.90        3.23     10.31 o 
  -3  14   9      787.44      724.24     33.66 o 
  -2  14   9       21.48       68.83     21.55 o 
  -1  14   9        0.30       15.01     16.51 o 
   0  14   9      195.77      270.20     24.12 o 
   1  14   9      873.54      937.84     30.26 o 
   2  14   9        1.96       23.94     15.71 o 
   3  14   9        1.53       23.73     14.06 o 
   4  14   9     1366.64     1252.01     43.93 o 
   5  14   9       55.87       37.97     32.97 o 
   6  14   9        0.69       -6.67     22.15 o 
   7  14   9       49.58       41.13     27.77 o 
   8  14   9      234.58      162.70     44.61 o 
  -9  15   9       14.66       -6.95     65.67 o 
  -8  15   9      542.66        3.09     61.04 o 
  -7  15   9      261.64        2.32     38.24 o 
  -6  15   9        1.03      -27.81     91.94 o 
  -5  15   9      487.43      687.62     78.81 o 
  -4  15   9        0.85        3.62     12.49 o 
  -3  15   9     2568.13     2755.75     86.54 o 
  -2  15   9      801.81      831.97     38.69 o 
  -1  15   9     1511.32     1538.12     59.09 o 
   0  15   9       80.38      108.65     19.56 o 
   1  15   9     1226.35     1485.55     34.33 o 
   2  15   9     2716.75     2940.90    128.29 o 
   3  15   9       17.64       12.81     19.98 o 
   4  15   9       76.98       74.07     26.80 o 
   5  15   9      889.94     1022.76     40.01 o 
   6  15   9      404.77      430.47     38.04 o 
   7  15   9      150.25      123.90     31.93 o 
   8  15   9       55.76       31.77     40.60 o 
  -9  16   9        0.93       -3.78     47.24 o 
  -8  16   9       11.22        3.09     58.72 o 
  -7  16   9       32.65       -0.77     50.22 o 
  -6  16   9        8.00       -8.09     45.39 o 
  -5  16   9        5.62       -6.63     35.21 o 
  -4  16   9       46.75       60.57     11.94 o 
  -3  16   9      252.53      201.89     17.19 o 
  -2  16   9       50.77       61.33     19.86 o 
  -1  16   9     1090.30     1112.73     31.94 o 
   0  16   9     1372.64     1416.50     32.98 o 
   1  16   9     2930.87     3336.13     48.07 o 
   2  16   9     1139.00     1241.05     36.60 o 
   3  16   9       72.73       48.02     16.74 o 
   4  16   9       63.83       91.15     34.34 o 
   5  16   9      831.31      914.85     37.49 o 
   6  16   9       78.91       63.23     27.93 o 
   7  16   9      221.46      226.82     58.75 o 
  -9  17   9       14.65       -9.27     71.08 o 
  -8  17   9        3.52        0.00     34.42 o 
  -7  17   9      469.96        1.55     58.72 o 
  -6  17   9      624.55      899.32    145.25 o 
  -5  17   9       68.39      118.21     69.53 o 
  -4  17   9      387.99      380.49     28.11 o 
  -3  17   9     2160.26     2276.05    114.97 o 
  -2  17   9        0.97       33.76     21.76 o 
  -1  17   9      260.51      283.58     23.70 o 
   0  17   9     2012.08     2245.02     43.18 o 
   1  17   9       28.15       31.31     20.33 o 
   2  17   9      208.57      305.05     29.05 o 
   3  17   9      978.25     1331.18     48.90 o 
   4  17   9     1299.56     1389.88     40.79 o 
   5  17   9      326.73      357.06     36.67 o 
   6  17   9      357.62      366.48    101.32 o 
   7  17   9       50.85       31.51     39.40 o 
  -8  18   9      114.48        5.41     67.22 o 
  -7  18   9        0.03        5.40     43.98 o 
  -6  18   9       27.13       34.69     48.59 o 
  -5  18   9       20.79        4.85     37.94 o 
  -4  18   9      534.49      664.09     40.04 o 
  -3  18   9      381.77      335.75     30.33 o 
  -2  18   9       84.44      105.55     21.29 o 
  -1  18   9       16.24       12.87     20.17 o 
   0  18   9      803.99      839.66     30.97 o 
   1  18   9      345.24      308.13     25.04 o 
   2  18   9      841.86      812.45     33.11 o 
   3  18   9      280.50      272.77     41.86 o 
   4  18   9       82.12       50.92     27.48 o 
   5  18   9      161.38      120.36     31.12 o 
   6  18   9       12.30       18.75     38.79 o 
   7  18   9       15.17        0.20     28.85 o 
  -8  19   9       44.52       -6.95     71.08 o 
  -7  19   9        6.83       -6.95     65.67 o 
  -6  19   9       97.43       53.31     75.72 o 
  -5  19   9      164.09      110.17    110.10 o 
  -4  19   9      264.63      209.55     24.67 o 
  -3  19   9        2.74       10.61     17.10 o 
  -2  19   9      344.55      312.23     35.64 o 
  -1  19   9      402.26      392.85     35.64 o 
   0  19   9       72.63      125.47     31.20 o 
   1  19   9      266.47      303.52     30.40 o 
   2  19   9     1235.80     1509.16     46.89 o 
   3  19   9      142.56      147.05     28.60 o 
   4  19   9     1303.12     1591.18     60.74 o 
   5  19   9      127.44       82.99     37.04 o 
   6  19   9       24.06       23.64     34.13 o 
  -7  20   9       10.10       31.68    119.75 o 
  -6  20   9      117.34      120.53     82.67 o 
  -5  20   9      436.94      567.61     65.24 o 
  -4  20   9      366.08      298.55     56.01 o 
  -3  20   9       29.47       73.04     21.07 o 
  -2  20   9        1.41      -10.00     20.02 o 
  -1  20   9       42.56       76.47     34.91 o 
   0  20   9      143.12      131.65     31.42 o 
   1  20   9      338.91      422.64     32.29 o 
   2  20   9      148.73      181.12     40.42 o 
   3  20   9        2.65       -8.12     27.32 o 
   4  20   9       24.93       20.53     28.90 o 
   5  20   9      103.59       32.46     45.48 o 
   6  20   9       37.91       18.53     35.02 o 
  -7  21   9       16.59       50.22    132.89 o 
  -6  21   9       55.03       40.07     53.41 o 
  -5  21   9      139.79      125.30     57.70 o 
  -4  21   9      117.92       56.86     33.27 o 
  -3  21   9     1077.26     1241.81     64.18 o 
  -2  21   9     1342.50     1690.26     97.64 o 
  -1  21   9      330.76      407.95     33.59 o 
   0  21   9       36.51       16.05     31.53 o 
   1  21   9      542.95      593.84     38.53 o 
   2  21   9      245.97      242.84     51.90 o 
   3  21   9      177.56      203.64     34.91 o 
   4  21   9       99.66       88.71     38.76 o 
   5  21   9       75.81       45.87     41.12 o 
  -6  22   9       55.97      112.03     88.85 o 
  -5  22   9       26.63       22.92     57.90 o 
  -4  22   9       12.93       33.36     48.61 o 
  -3  22   9      250.97      174.07     34.84 o 
  -2  22   9       87.33      113.15     26.88 o 
  -1  22   9       13.29       15.40     27.17 o 
   0  22   9      148.47      113.45     33.12 o 
   1  22   9      216.07      309.55     44.44 o 
   2  22   9       90.78       91.07     40.09 o 
   3  22   9       28.35       60.36     33.05 o 
   4  22   9       14.34        0.61     29.80 o 
   5  22   9        0.96       -0.14     25.10 o 
  -6  23   9      108.49       61.31     57.43 o 
  -5  23   9       34.47       12.72     42.07 o 
  -4  23   9      703.69     1064.54     60.12 o 
  -3  23   9      976.54     1028.02     93.21 o 
  -2  23   9       39.16       61.04     28.84 o 
  -1  23   9      234.76      279.35     43.98 o 
   0  23   9       84.50      101.99     27.65 o 
   1  23   9       16.08       26.97     36.10 o 
   2  23   9       71.22       61.01     34.89 o 
   3  23   9       54.77       73.71     36.70 o 
   4  23   9       87.59       47.92     41.71 o 
  -5  24   9       19.07       19.17     45.48 o 
  -4  24   9       60.42       49.45     76.49 o 
  -3  24   9       34.32       42.21     20.39 o 
  -2  24   9        8.62        0.55     13.36 o 
  -1  24   9      208.68      198.38     39.61 o 
   0  24   9       39.10       54.76     34.68 o 
   1  24   9       67.98       36.63     34.46 o 
   2  24   9        0.01      -38.73     39.47 o 
   3  24   9       15.58       47.73     32.42 o 
   4  24   9       14.92       46.73     45.48 o 
  -4  25   9        7.32       17.90     40.84 o 
  -3  25   9      371.36      369.63    139.78 o 
  -2  25   9        3.95        8.72     19.10 o 
  -1  25   9       75.86       70.43     45.75 o 
   0  25   9        1.51       -0.30     22.08 o 
   1  25   9       54.04       71.30     42.52 o 
   2  25   9      455.18      352.72     74.72 o 
   3  25   9        7.90      -27.41     36.44 o 
  -3  26   9        0.71        2.97     34.55 o 
  -2  26   9       16.87        1.00     20.00 o 
  -1  26   9       41.00       37.21     31.13 o 
   0  26   9       28.17       16.58     29.66 o 
   1  26   9       30.53       22.49     35.50 o 
 -11   0  10       42.37       40.84     35.79 o 
 -10   0  10       78.75      108.39     34.89 o 
  -9   0  10      754.24      860.09     53.70 o 
  -8   0  10      756.08      678.29    118.60 o 
  -7   0  10       79.57       61.28     24.31 o 
  -6   0  10       59.96       92.11     30.99 o 
  -5   0  10      695.69     1026.27     41.73 o 
  -4   0  10      474.39      528.76     34.87 o 
  -3   0  10    12908.28    11026.81    113.47 o 
  -2   0  10      649.31      605.34     37.98 o 
  -1   0  10      577.03      558.62     78.42 o 
   0   0  10      933.10     1149.81     55.24 o 
   1   0  10      335.59      441.49     43.13 o 
   2   0  10     1082.50      991.61     54.83 o 
   3   0  10      353.82      236.92     49.16 o 
   4   0  10       98.08       50.33     38.78 o 
   5   0  10      500.68      584.55     84.39 o 
   6   0  10       80.30       58.26     23.16 o 
   7   0  10       33.86       11.78     30.09 o 
   8   0  10       88.51       55.35     24.95 o 
   9   0  10       15.42        6.15     28.16 o 
 -11   1  10      958.21     1166.41     47.86 o 
 -10   1  10      134.84       84.87     27.01 o 
  -9   1  10      182.14      200.11     35.77 o 
  -8   1  10       48.83       33.79     24.72 o 
  -7   1  10      115.36      147.61     22.12 o 
  -6   1  10       81.12       97.72     24.51 o 
  -5   1  10      618.65      609.50     24.06 o 
  -4   1  10       12.80       16.18     16.32 o 
  -3   1  10      187.31      139.39     17.92 o 
  -2   1  10      467.41      578.29     22.08 o 
  -1   1  10       33.13       23.55     17.00 o 
   0   1  10        1.87       13.00     19.90 o 
   1   1  10      299.87      289.57     24.34 o 
   2   1  10       15.32       27.40     21.45 o 
   3   1  10        4.05        7.84     24.79 o 
   4   1  10     1926.42     1889.35     52.06 o 
   5   1  10      120.38      124.20     32.42 o 
   6   1  10      662.89      724.34     29.82 o 
   7   1  10       21.08       47.96     16.19 o 
   8   1  10      230.07      157.99     36.57 o 
   9   1  10      173.99       85.78     34.77 o 
 -11   2  10      209.06      162.91     48.22 o 
 -10   2  10       36.34       34.84     24.51 o 
  -9   2  10      484.49      543.35     39.42 o 
  -8   2  10       62.89       31.40     25.52 o 
  -7   2  10      525.48      587.32     25.48 o 
  -6   2  10      148.73      234.06     19.91 o 
  -5   2  10      699.24      648.77     22.72 o 
  -4   2  10      113.95      105.52     16.77 o 
  -3   2  10     6008.95     5423.47     52.67 o 
  -2   2  10    13096.85    12658.44    145.64 o 
  -1   2  10     1240.63     1146.80     38.47 o 
   0   2  10     3314.02     3348.39     42.76 o 
   1   2  10      157.45      211.09     27.75 o 
   2   2  10      984.74     1087.31     39.11 o 
   3   2  10     2610.63     2096.53     46.66 o 
   4   2  10       90.02       40.32     28.74 o 
   5   2  10       75.95       80.55     33.99 o 
   6   2  10       89.03       94.16     21.73 o 
   7   2  10      708.03      703.88     29.02 o 
   8   2  10      838.81      967.28     60.19 o 
   9   2  10      134.05       60.56     39.90 o 
 -11   3  10        2.44       26.11     26.14 o 
 -10   3  10       71.17       10.09     21.83 o 
  -9   3  10       43.99        9.10     31.30 o 
  -8   3  10        1.07       16.68     23.23 o 
  -7   3  10      180.38      234.94     23.69 o 
  -6   3  10        4.40       10.67     15.70 o 
  -5   3  10       26.95       35.19     17.00 o 
  -4   3  10      124.75      160.57     22.56 o 
  -3   3  10       15.93       33.02     16.27 o 
  -2   3  10     3081.07     2563.82     33.87 o 
  -1   3  10      567.11      648.19     25.88 o 
   0   3  10       19.03        9.44     17.74 o 
   1   3  10       16.67       -4.22     17.14 o 
   2   3  10       43.93      116.94     24.25 o 
   3   3  10      647.10      605.43     35.97 o 
   4   3  10       65.40       67.81     33.64 o 
   5   3  10     2653.63     2825.70     63.81 o 
   6   3  10       45.24       90.51     15.74 o 
   7   3  10      175.76      184.29     21.03 o 
   8   3  10        7.51       -6.30     25.95 o 
   9   3  10       32.78        4.09     27.17 o 
 -11   4  10       40.27       32.64     33.44 o 
 -10   4  10      309.60      352.54     48.96 o 
  -9   4  10      560.44      700.45     37.47 o 
  -8   4  10       67.38       76.82     40.94 o 
  -7   4  10     1924.00     2008.10     71.77 o 
  -6   4  10        5.74        4.37     14.02 o 
  -5   4  10      261.19      272.29     20.27 o 
  -4   4  10     1067.87      984.50     22.71 o 
  -3   4  10       50.43       76.13     16.46 o 
  -2   4  10     3864.86     3276.94     43.47 o 
  -1   4  10       46.12       77.64     20.11 o 
   0   4  10       44.27       50.32     18.85 o 
   1   4  10     1510.94     1549.74     38.82 o 
   2   4  10       80.76       98.71     25.27 o 
   3   4  10     4689.47     4599.96     81.30 o 
   4   4  10     1245.24     1518.62     42.75 o 
   5   4  10      898.80      896.31     45.36 o 
   6   4  10       53.77       55.70     17.06 o 
   7   4  10     2308.21     2685.74     56.40 o 
   8   4  10       52.03       21.26     33.70 o 
   9   4  10      249.89      126.42     60.54 o 
 -11   5  10      134.07      128.34     29.61 o 
 -10   5  10       18.32       14.49     23.66 o 
  -9   5  10        3.09        2.31     17.13 o 
  -8   5  10       66.63       66.21     31.34 o 
  -7   5  10      248.15      193.39     26.75 o 
  -6   5  10       81.88       67.91     16.64 o 
  -5   5  10      208.46      254.98     20.57 o 
  -4   5  10     1007.56      929.29     24.37 o 
  -3   5  10     1030.91      918.78     28.21 o 
  -2   5  10      259.69      374.55     22.65 o 
  -1   5  10     4426.94     4066.27     43.19 o 
   0   5  10      117.47      224.36     24.28 o 
   1   5  10       29.73       82.36     23.86 o 
   2   5  10      373.31      382.93     28.57 o 
   3   5  10      736.37      803.02     40.15 o 
   4   5  10      198.24      110.42     39.85 o 
   5   5  10       93.38      107.83     33.49 o 
   6   5  10       51.87       20.75     13.59 o 
   7   5  10     2142.34     2413.41     68.04 o 
   8   5  10      143.31       92.85     71.37 o 
   9   5  10      154.58       60.98     41.10 o 
 -11   6  10       23.07       29.20     26.96 o 
 -10   6  10        4.10       20.99     20.61 o 
  -9   6  10     1019.33     1286.19     39.53 o 
  -8   6  10       17.10       40.93     25.54 o 
  -7   6  10        6.48        7.52     20.65 o 
  -6   6  10      310.79      379.43     19.58 o 
  -5   6  10      241.07      337.35     21.44 o 
  -4   6  10      889.08      913.24     28.72 o 
  -3   6  10      509.88      618.49     20.67 o 
  -2   6  10      243.24      156.44     18.87 o 
  -1   6  10      750.63      773.17     30.63 o 
   0   6  10      649.77      604.14     25.73 o 
   1   6  10      609.84      554.61     27.32 o 
   2   6  10     4334.71     3954.16     50.79 o 
   3   6  10      500.46      602.14     35.35 o 
   4   6  10        2.27        2.43     24.18 o 
   5   6  10     1581.44     1627.12     62.56 o 
   6   6  10      108.24       90.47     31.32 o 
   7   6  10      498.40      460.20     62.32 o 
   8   6  10       22.61       16.49     28.14 o 
   9   6  10       45.50       16.17     37.51 o 
 -10   7  10       50.90       15.80     23.18 o 
  -9   7  10        2.72       15.80     27.71 o 
  -8   7  10        5.84       28.45     22.52 o 
  -7   7  10      118.88      121.64     24.24 o 
  -6   7  10      236.42      304.60     19.15 o 
  -5   7  10      168.81      223.42     23.16 o 
  -4   7  10        0.57        7.76     15.56 o 
  -3   7  10      441.73      468.91     21.87 o 
  -2   7  10      395.92      461.81     22.84 o 
  -1   7  10      142.46      204.92     19.72 o 
   0   7  10        0.52       -4.63     15.29 o 
   1   7  10      107.15       85.68     26.99 o 
   2   7  10      265.71      299.19     42.82 o 
   3   7  10       18.02       35.42     17.94 o 
   4   7  10      530.67      640.17     31.16 o 
   5   7  10     1487.17     1634.52     47.40 o 
   6   7  10       11.92       34.66     27.46 o 
   7   7  10      271.50      250.51     36.45 o 
   8   7  10        4.60       10.98     25.67 o 
   9   7  10       34.72       10.54     30.45 o 
 -10   8  10       65.76       46.68     28.99 o 
  -9   8  10      460.55      405.74     57.33 o 
  -8   8  10       76.52       54.12     29.59 o 
  -7   8  10      425.02      677.39     30.67 o 
  -6   8  10        2.81       14.60     18.14 o 
  -5   8  10       82.45       46.00     15.79 o 
  -4   8  10     5684.72     5528.36     48.09 o 
  -3   8  10     3482.02     3565.40     38.13 o 
  -2   8  10    19448.75    19466.24    113.06 o 
  -1   8  10      606.19      424.21     23.78 o 
   0   8  10     3015.96     3146.71     37.72 o 
   1   8  10       17.74       51.49     16.99 o 
   2   8  10      129.85      111.17     17.07 o 
   3   8  10      784.56      974.99     28.87 o 
   4   8  10        5.42       11.44     15.09 o 
   5   8  10     1814.14     1851.68     57.34 o 
   6   8  10      247.74      353.79     31.70 o 
   7   8  10      591.37      687.58     41.04 o 
   8   8  10       93.31       91.51     35.36 o 
   9   8  10      299.07      136.55     81.57 o 
 -10   9  10       76.18      115.99     59.63 o 
  -9   9  10       21.19       28.41     16.68 o 
  -8   9  10        0.28        2.18     14.47 o 
  -7   9  10       58.59       26.05     25.86 o 
  -6   9  10      282.38      218.35     24.90 o 
  -5   9  10      101.08       79.03     16.74 o 
  -4   9  10      190.04      203.03     19.33 o 
  -3   9  10      871.72     1107.84     26.40 o 
  -2   9  10        4.06        9.69     14.33 o 
  -1   9  10       91.43      116.83     17.82 o 
   0   9  10      395.51      444.89     21.66 o 
   1   9  10      555.47      719.08     24.36 o 
   2   9  10       55.11       45.86     17.15 o 
   3   9  10        4.74        3.65      8.90 o 
   4   9  10       25.11       16.88     13.91 o 
   5   9  10      374.98      439.30     43.65 o 
   6   9  10      320.93      406.41     35.27 o 
   7   9  10      233.74      197.58     35.64 o 
   8   9  10       84.12      117.08     37.75 o 
 -10  10  10      161.95       82.36    115.89 o 
  -9  10  10      487.13      378.74    203.97 o 
  -8  10  10      191.76      140.95     28.21 o 
  -7  10  10      820.06      947.21    102.37 o 
  -6  10  10      251.95      227.98     22.11 o 
  -5  10  10       35.03       41.06     13.55 o 
  -4  10  10        7.29       27.66     15.83 o 
  -3  10  10     1803.49     2075.72     29.32 o 
  -2  10  10     3755.73     3714.42     46.29 o 
  -1  10  10       50.89        5.00     14.72 o 
   0  10  10     4931.61     5589.41     59.00 o 
   1  10  10      117.21      114.29     19.31 o 
   2  10  10      318.24      266.22     25.69 o 
   3  10  10     1157.53     1429.72     31.12 o 
   4  10  10        7.03       21.88     15.14 o 
   5  10  10        5.57       34.66     25.36 o 
   6  10  10       50.02       49.33     26.36 o 
   7  10  10      958.37     1087.59    123.72 o 
   8  10  10       58.48       28.67     39.54 o 
 -10  11  10        0.03       -3.86     60.26 o 
  -9  11  10       17.51       11.96     54.31 o 
  -8  11  10        3.67       11.20     12.70 o 
  -7  11  10        7.01        1.44     16.84 o 
  -6  11  10       29.10       34.39     14.21 o 
  -5  11  10       11.38        5.24     11.72 o 
  -4  11  10      292.74      358.58     19.64 o 
  -3  11  10       25.49        0.05     13.58 o 
  -2  11  10      565.78      676.64     28.91 o 
  -1  11  10      116.87      117.72     23.94 o 
   0  11  10       50.87       55.77     21.11 o 
   1  11  10      133.55       87.32     17.98 o 
   2  11  10       71.02       67.48     20.04 o 
   3  11  10      279.37      245.47     22.46 o 
   4  11  10        0.10       16.16     13.90 o 
   5  11  10      337.11      410.15     36.29 o 
   6  11  10       31.76       53.84     28.85 o 
   7  11  10      266.89      289.86     40.24 o 
   8  11  10        0.01        7.99     34.66 o 
 -10  12  10      213.24        8.50     65.67 o 
  -9  12  10      271.26       -0.77     82.67 o 
  -8  12  10      218.96      332.22    124.39 o 
  -7  12  10      420.75      261.53     31.05 o 
  -6  12  10      220.40      199.74     16.49 o 
  -5  12  10       70.68       52.98     14.08 o 
  -4  12  10      302.13      396.70     19.25 o 
  -3  12  10        1.17        0.57     15.13 o 
  -2  12  10     3054.56     3391.53     40.04 o 
  -1  12  10      341.14      422.85     25.15 o 
   0  12  10       12.47       22.64     17.17 o 
   1  12  10       94.17       85.42     26.38 o 
   2  12  10      173.49      176.48     24.73 o 
   3  12  10       33.12       88.84     17.20 o 
   4  12  10       97.66      114.86     16.27 o 
   5  12  10       85.74      114.22     27.98 o 
   6  12  10       59.74       63.63     34.87 o 
   7  12  10      396.85      480.76     40.74 o 
   8  12  10        5.44        3.06     31.80 o 
  -9  13  10       11.94        3.86     92.71 o 
  -8  13  10      130.80      151.43    122.07 o 
  -7  13  10      365.61      359.47    224.44 o 
  -6  13  10      139.07      139.45     47.52 o 
  -5  13  10       29.48       41.08     12.84 o 
  -4  13  10      137.40      113.82     20.41 o 
  -3  13  10      144.50      149.23     19.23 o 
  -2  13  10       14.00       47.32     18.68 o 
  -1  13  10        9.99       -7.66     17.42 o 
   0  13  10      895.63      904.00     28.23 o 
   1  13  10     1526.24     1434.72     34.85 o 
   2  13  10       26.49       33.13     20.05 o 
   3  13  10       34.01       27.17     15.28 o 
   4  13  10      136.31      164.94     12.75 o 
   5  13  10      117.89      103.57     33.65 o 
   6  13  10      364.36      584.35     36.53 o 
   7  13  10        7.46       21.53     30.45 o 
   8  13  10        9.01       -7.56     33.03 o 
  -9  14  10      217.61       -2.16     51.43 o 
  -8  14  10       98.41      115.89    121.30 o 
  -7  14  10      209.32      140.37    111.64 o 
  -6  14  10       25.15       23.95     40.43 o 
  -5  14  10      163.37      151.99     16.99 o 
  -4  14  10        5.08       -0.46     14.96 o 
  -3  14  10      985.10     1040.23     41.73 o 
  -2  14  10     6117.34     6869.18     71.71 o 
  -1  14  10     1851.87     2191.40     43.56 o 
   0  14  10      123.32       88.74     22.56 o 
   1  14  10       70.07       68.46     23.54 o 
   2  14  10     1566.94     1818.10     43.67 o 
   3  14  10      112.62      107.32     17.65 o 
   4  14  10       90.91       71.55     29.69 o 
   5  14  10      485.98      501.92     37.59 o 
   6  14  10       53.06       62.02     32.10 o 
   7  14  10      336.06      398.83     53.33 o 
   8  14  10        0.93        1.92     29.88 o 
  -9  15  10       17.82        3.09     98.89 o 
  -8  15  10       30.40       20.70     56.98 o 
  -7  15  10       34.13       58.72     71.85 o 
  -6  15  10       55.98       68.76     67.22 o 
  -5  15  10        0.44       -1.00      9.89 o 
  -4  15  10        9.94       20.89     13.69 o 
  -3  15  10      447.22      508.82     23.82 o 
  -2  15  10       44.51       17.24     16.92 o 
  -1  15  10      345.27      487.94     24.83 o 
   0  15  10     1333.95     1499.07     40.27 o 
   1  15  10     1465.49     1659.92     35.47 o 
   2  15  10     1127.58     1331.42     34.25 o 
   3  15  10      104.02      104.21     18.56 o 
   4  15  10      197.67      203.49     40.53 o 
   5  15  10      138.56      100.40     32.95 o 
   6  15  10       96.89       70.67     39.70 o 
   7  15  10       14.03       19.40     35.06 o 
  -9  16  10      428.05        2.32    101.21 o 
  -8  16  10       13.80      -12.36    106.62 o 
  -7  16  10      668.49      837.94     72.39 o 
  -6  16  10      153.57      172.29     76.49 o 
  -5  16  10       11.99        1.59      5.76 o 
  -4  16  10       90.14       94.50     16.66 o 
  -3  16  10     1298.78     1417.07     63.79 o 
  -2  16  10     3744.69     4110.59     87.21 o 
  -1  16  10       65.82       56.92     23.10 o 
   0  16  10     1396.71     1519.58     37.52 o 
   1  16  10      169.09      119.71     23.47 o 
   2  16  10      261.90      234.26     23.47 o 
   3  16  10     2182.63     2403.60     49.76 o 
   4  16  10       22.33       36.88     29.30 o 
   5  16  10     1393.77     1597.27     59.42 o 
   6  16  10       52.01       37.27     31.04 o 
   7  16  10      274.93      190.94     70.37 o 
  -8  17  10        6.22       38.63     78.81 o 
  -7  17  10       18.06       61.04     77.26 o 
  -6  17  10      138.40       71.80     74.17 o 
  -5  17  10        0.77        0.90     32.47 o 
  -4  17  10      161.23      181.52     15.12 o 
  -3  17  10      350.93      330.06     20.52 o 
  -2  17  10     1358.84     1682.59     47.45 o 
  -1  17  10      368.73      515.43     29.16 o 
   0  17  10     2664.87     2686.85     47.02 o 
   1  17  10      498.27      710.09     34.17 o 
   2  17  10      897.89     1077.31     35.29 o 
   3  17  10        0.13      -10.73     17.72 o 
   4  17  10       23.66       48.92     33.42 o 
   5  17  10        1.80       -2.94     22.81 o 
   6  17  10       19.59       25.92     30.92 o 
   7  17  10        0.86       11.50     37.90 o 
  -8  18  10       77.41       48.58     58.45 o 
  -7  18  10      579.49      777.25    109.71 o 
  -6  18  10      435.91      594.14     97.35 o 
  -5  18  10      301.76      371.63     82.67 o 
  -4  18  10     1247.89     1699.11     87.18 o 
  -3  18  10       66.43       68.32     17.77 o 
  -2  18  10     1135.30     1111.43     41.54 o 
  -1  18  10        0.04        4.95     18.60 o 
   0  18  10       35.13       17.70     27.44 o 
   1  18  10      311.76      363.77     31.23 o 
   2  18  10      245.76      283.68     29.10 o 
   3  18  10      387.43      434.28     47.74 o 
   4  18  10      707.47      765.26     44.65 o 
   5  18  10      323.52      271.17     46.05 o 
   6  18  10        2.10       -5.79     32.44 o 
  -8  19  10       72.06       44.81     88.08 o 
  -7  19  10       73.09       31.42     54.26 o 
  -6  19  10       58.49       38.77     51.52 o 
  -5  19  10        2.06        4.82     39.87 o 
  -4  19  10      112.32      118.16     25.05 o 
  -3  19  10        3.30       -6.19     22.81 o 
  -2  19  10      270.05      202.18     23.78 o 
  -1  19  10       66.07       92.34     29.05 o 
   0  19  10       25.41       16.87     20.91 o 
   1  19  10      276.97      342.57     30.39 o 
   2  19  10      110.04      110.82     24.88 o 
   3  19  10        1.01       -1.16     25.69 o 
   4  19  10       17.50        6.18     24.62 o 
   5  19  10       25.46       31.76     31.53 o 
   6  19  10        0.34        5.21     30.97 o 
  -7  20  10       69.71       17.00     77.26 o 
  -6  20  10      449.45      526.92    154.52 o 
  -5  20  10        1.47        2.32     57.17 o 
  -4  20  10      152.77      112.16     48.05 o 
  -3  20  10       46.51       35.86     33.27 o 
  -2  20  10     3180.91     3820.55    228.55 o 
  -1  20  10       47.39       23.66     21.97 o 
   0  20  10      372.78      372.84     40.82 o 
   1  20  10        6.09       12.09     28.42 o 
   2  20  10      115.49      112.09     30.58 o 
   3  20  10       32.56       16.76     28.91 o 
   4  20  10      119.07      154.93     43.02 o 
   5  20  10      120.58       44.29     36.09 o 
  -7  21  10       12.15       31.68     83.44 o 
  -6  21  10       23.50       41.72    125.16 o 
  -5  21  10      111.96      177.70     84.21 o 
  -4  21  10       96.43       67.70     17.80 o 
  -3  21  10        5.93       -8.27     27.84 o 
  -2  21  10        3.47       -0.02     17.41 o 
  -1  21  10       12.46        6.75     28.11 o 
   0  21  10       22.48       32.81     25.81 o 
   1  21  10        0.72        3.58     22.24 o 
   2  21  10        0.87        0.88     22.91 o 
   3  21  10      123.02      169.64     42.33 o 
   4  21  10      123.66      133.98     36.37 o 
   5  21  10        8.64       -0.34     32.12 o 
  -6  22  10        6.09       -4.55     56.35 o 
  -5  22  10      219.74      168.23    159.54 o 
  -4  22  10       21.89        6.87      9.63 o 
  -3  22  10      460.04      310.56    101.37 o 
  -2  22  10     1405.73     1570.16    140.72 o 
  -1  22  10      370.49      413.17     43.18 o 
   0  22  10      149.29      219.67     36.13 o 
   1  22  10       99.79       98.85     36.73 o 
   2  22  10      256.68      234.79     51.43 o 
   3  22  10      281.42      362.04     48.78 o 
   4  22  10        2.03       24.11     31.83 o 
  -5  23  10       34.20       44.04     78.81 o 
  -4  23  10      110.87      165.34     83.44 o 
  -3  23  10       17.56       15.58     20.18 o 
  -2  23  10        1.98       17.48     24.71 o 
  -1  23  10       11.87        6.20     28.05 o 
   0  23  10       53.08       54.88     30.90 o 
   1  23  10       31.36       26.17     37.78 o 
   2  23  10        2.03      -26.04     34.67 o 
   3  23  10       97.27      107.17     40.65 o 
   4  23  10       30.37       23.51     36.10 o 
  -4  24  10       19.29       19.69     48.62 o 
  -3  24  10      218.68      126.67     58.88 o 
  -2  24  10      137.52      142.81     86.89 o 
  -1  24  10        8.22        7.95     27.24 o 
   0  24  10       49.59       60.29     30.18 o 
   1  24  10       18.97       29.22     38.05 o 
   2  24  10      521.11      858.32     58.23 o 
   3  24  10      179.61      220.49     73.15 o 
  -3  25  10        5.52        1.36     61.15 o 
  -2  25  10       13.44       18.75     23.15 o 
  -1  25  10      133.12       77.24     54.20 o 
   0  25  10        8.46       48.76     40.88 o 
   1  25  10       26.96       23.42     39.51 o 
   2  25  10        4.81       -5.47     33.44 o 
  -1  26  10       36.41        9.93     37.81 o 
   0  26  10       70.32       53.31     35.35 o 
 -11   1  11      208.35      250.65     43.25 o 
 -10   1  11       10.91       13.08     25.01 o 
  -9   1  11      265.53      235.35     35.16 o 
  -8   1  11      330.89      294.01     30.41 o 
  -7   1  11      340.58      413.66     34.28 o 
  -6   1  11      432.49      516.02     26.92 o 
  -5   1  11       23.95       10.61     15.63 o 
  -4   1  11      385.53      452.80     24.27 o 
  -3   1  11      945.20      977.56     33.99 o 
  -2   1  11     9840.57     8648.60     76.83 o 
  -1   1  11     1000.43      684.97     25.97 o 
   0   1  11     1354.12     1071.98     34.96 o 
   1   1  11       10.67        9.62     23.93 o 
   2   1  11      284.38      239.64     34.49 o 
   3   1  11     2811.98     2793.33     58.06 o 
   4   1  11      566.13      657.66     42.03 o 
   5   1  11      451.09      515.49     54.73 o 
   6   1  11      335.91      255.77     23.38 o 
   7   1  11        4.94       13.74     21.42 o 
   8   1  11      243.32      202.88     42.56 o 
   9   1  11      110.00       42.97     45.62 o 
 -11   2  11      663.83      823.04     83.53 o 
 -10   2  11       26.01       14.12     25.05 o 
  -9   2  11       43.38       31.76     28.29 o 
  -8   2  11       30.21       39.88     29.79 o 
  -7   2  11       21.96       16.06     20.49 o 
  -6   2  11        0.71       13.29     17.31 o 
  -5   2  11       17.63        3.61     15.90 o 
  -4   2  11      231.42      184.19     21.92 o 
  -3   2  11       45.99       44.59     19.23 o 
  -2   2  11       15.66       58.68     22.08 o 
  -1   2  11       13.50       21.42     20.93 o 
   0   2  11      684.68      735.60     28.27 o 
   1   2  11      574.86      627.73     34.85 o 
   2   2  11        0.58      -11.89     21.51 o 
   3   2  11      643.47      661.14     36.20 o 
   4   2  11     3774.95     3973.74     70.71 o 
   5   2  11       45.20       37.31     33.77 o 
   6   2  11      316.32      256.65     24.08 o 
   7   2  11      338.27      320.09     66.11 o 
   8   2  11      356.68      196.88     72.85 o 
   9   2  11       78.80       32.10     32.37 o 
 -10   3  11       17.63       22.17     25.98 o 
  -9   3  11      195.22      157.07     40.86 o 
  -8   3  11      655.86      731.07     41.27 o 
  -7   3  11     1001.46     1093.69     34.10 o 
  -6   3  11       59.59       72.84     23.64 o 
  -5   3  11       40.88       56.47     27.90 o 
  -4   3  11     1034.28     1193.65     30.16 o 
  -3   3  11      342.45      249.95     22.28 o 
  -2   3  11     3169.50     3152.30     39.49 o 
  -1   3  11     4690.29     4240.56     50.03 o 
   0   3  11       49.08       69.30     22.35 o 
   1   3  11       57.19       93.12     29.08 o 
   2   3  11       10.58       49.98     29.85 o 
   3   3  11     1459.87     1516.52     46.08 o 
   4   3  11      388.79      397.81     36.83 o 
   5   3  11      617.64      655.55     42.87 o 
   6   3  11       33.15       21.85     14.53 o 
   7   3  11       45.51       32.95     18.11 o 
   8   3  11      723.08      658.34    177.46 o 
   9   3  11       30.96        7.38     27.13 o 
 -10   4  11       79.65       87.15     29.53 o 
  -9   4  11        0.55       12.95     23.36 o 
  -8   4  11        1.38       16.77     29.74 o 
  -7   4  11        8.00       37.34     20.62 o 
  -6   4  11      607.12      594.72     27.29 o 
  -5   4  11      304.54      335.75     20.83 o 
  -4   4  11      192.37      247.69     20.70 o 
  -3   4  11     1070.38      878.26     31.29 o 
  -2   4  11       82.77       45.09     20.09 o 
  -1   4  11      322.00      407.61     26.69 o 
   0   4  11        0.46       15.02     18.90 o 
   1   4  11       71.22       44.12     25.73 o 
   2   4  11     1122.18     1034.15     35.96 o 
   3   4  11        0.66       -5.97     24.19 o 
   4   4  11     1025.26      941.51     41.64 o 
   5   4  11      863.76      933.16     48.10 o 
   6   4  11      110.36      176.56     21.26 o 
   7   4  11      122.35       87.99     18.36 o 
   8   4  11      166.91      115.66     58.97 o 
   9   4  11      312.98      179.21     97.89 o 
 -10   5  11       11.67        0.69     23.92 o 
  -9   5  11      201.92      167.75     45.50 o 
  -8   5  11      423.78      514.53     35.20 o 
  -7   5  11      176.87      166.14     24.42 o 
  -6   5  11       27.07       25.84     19.01 o 
  -5   5  11     2060.49     2039.99     31.46 o 
  -4   5  11     1256.80     1227.25     29.99 o 
  -3   5  11     2740.41     2787.50     48.51 o 
  -2   5  11     1012.32      943.00     32.06 o 
  -1   5  11      582.37      519.40     26.08 o 
   0   5  11     1069.50     1055.28     31.59 o 
   1   5  11      518.33      612.11     33.31 o 
   2   5  11      414.19      402.43     37.26 o 
   3   5  11     1602.85     1599.93     46.93 o 
   4   5  11        5.36       11.24     27.15 o 
   5   5  11     1626.04     1677.67     50.89 o 
   6   5  11      713.67      638.47     42.27 o 
   7   5  11      702.43      653.17     42.52 o 
   8   5  11       70.73       53.17     39.11 o 
   9   5  11       39.34       23.20     39.63 o 
 -10   6  11       15.89       14.60     23.68 o 
  -9   6  11        3.45       23.45     37.62 o 
  -8   6  11        7.56       22.76     25.05 o 
  -7   6  11       16.80       13.88     18.63 o 
  -6   6  11      151.27      141.36     23.81 o 
  -5   6  11        7.27       -2.76     12.68 o 
  -4   6  11        0.14       21.80     16.47 o 
  -3   6  11     1108.83     1224.28     29.43 o 
  -2   6  11       96.15      139.02     24.31 o 
  -1   6  11      477.85      573.27     31.34 o 
   0   6  11     2062.83     1977.39     43.49 o 
   1   6  11      209.37      142.55     24.99 o 
   2   6  11      246.02      282.53     31.71 o 
   3   6  11       70.64       75.27     30.51 o 
   4   6  11       87.38       62.97     36.25 o 
   5   6  11        0.42       -2.26     26.95 o 
   6   6  11       41.75        9.66     24.33 o 
   7   6  11      441.56      458.04     57.98 o 
   8   6  11        6.44        5.66     28.06 o 
 -10   7  11       89.47       57.75     25.23 o 
  -9   7  11      466.11      406.47    141.48 o 
  -8   7  11      254.58      364.16     39.03 o 
  -7   7  11       55.73      102.20     20.86 o 
  -6   7  11      435.10      488.06     27.83 o 
  -5   7  11     1065.50     1501.50     35.32 o 
  -4   7  11     1701.14     1652.09     29.05 o 
  -3   7  11      647.27      748.21     25.95 o 
  -2   7  11     8040.86     8176.80     61.50 o 
  -1   7  11     4048.47     4395.27     48.04 o 
   0   7  11      799.34      801.22     32.79 o 
   1   7  11      576.36      711.11     34.64 o 
   2   7  11      408.29      402.96     34.54 o 
   3   7  11     1184.77     1151.71     42.18 o 
   4   7  11      993.25      939.78     35.26 o 
   5   7  11     1593.49     1606.52     49.93 o 
   6   7  11      422.00      530.10     39.96 o 
   7   7  11        4.19       22.80     28.88 o 
   8   7  11      405.87      394.92    128.16 o 
 -10   8  11        0.21        1.58     31.22 o 
  -9   8  11        2.96       15.57     22.73 o 
  -8   8  11        6.60        7.49     21.45 o 
  -7   8  11        0.46       -1.03     12.56 o 
  -6   8  11        0.18       -0.22     14.94 o 
  -5   8  11        2.72        6.87     15.85 o 
  -4   8  11       34.08       20.71     18.00 o 
  -3   8  11      344.58      440.53     21.57 o 
  -2   8  11        9.25       11.62     15.64 o 
  -1   8  11       94.21      118.36     20.34 o 
   0   8  11     1461.71     1433.82     42.40 o 
   1   8  11       71.77       35.79     21.22 o 
   2   8  11      336.61      327.85     27.35 o 
   3   8  11        9.15       -6.81     14.23 o 
   4   8  11       13.60       23.75     20.64 o 
   5   8  11      366.31      461.75     42.28 o 
   6   8  11       12.73        7.84     29.35 o 
   7   8  11      795.01      746.87     89.21 o 
   8   8  11       57.88       48.93     35.01 o 
 -10   9  11        8.30        1.55     54.86 o 
  -9   9  11      231.79      222.48     42.97 o 
  -8   9  11      252.20      185.48     67.91 o 
  -7   9  11      413.14      395.35     29.46 o 
  -6   9  11       62.23       44.50     18.05 o 
  -5   9  11      595.36      773.08     26.05 o 
  -4   9  11     1802.18     1568.21     32.51 o 
  -3   9  11      212.49      263.72     20.99 o 
  -2   9  11     6131.60     6240.05     64.55 o 
  -1   9  11      349.07      464.93     24.81 o 
   0   9  11     1043.95     1058.72     29.20 o 
   1   9  11       44.31       28.44     21.14 o 
   2   9  11       11.74       -1.64     17.61 o 
   3   9  11     1372.96     1263.95     32.23 o 
   4   9  11      168.83      124.87     21.50 o 
   5   9  11      585.25      609.48     57.11 o 
   6   9  11      277.80      313.69     37.69 o 
   7   9  11      443.00      403.35     69.99 o 
   8   9  11      122.88      144.45     51.03 o 
 -10  10  11       67.37      -21.63     69.53 o 
  -9  10  11        3.14       -2.63     18.51 o 
  -8  10  11        0.38        3.45     28.95 o 
  -7  10  11       36.16       29.45     27.06 o 
  -6  10  11        8.98       10.41     19.27 o 
  -5  10  11      202.16      257.59     18.92 o 
  -4  10  11      155.07      108.85     18.25 o 
  -3  10  11       17.76       61.01     21.38 o 
  -2  10  11       88.86      132.48     22.94 o 
  -1  10  11      140.14      123.22     24.59 o 
   0  10  11        0.72       -4.53     14.80 o 
   1  10  11        7.09        9.42     19.32 o 
   2  10  11       53.26       64.01     21.76 o 
   3  10  11       69.57       68.21     24.85 o 
   4  10  11       41.00       26.77     18.25 o 
   5  10  11      522.55      510.28     40.46 o 
   6  10  11        5.32        0.14     25.92 o 
   7  10  11      159.53      100.82     32.26 o 
   8  10  11       23.20       -8.01     29.41 o 
 -10  11  11        1.65        0.77     57.95 o 
  -9  11  11      404.07      400.98     91.17 o 
  -8  11  11       22.08       12.30     12.51 o 
  -7  11  11      222.25      280.57     34.63 o 
  -6  11  11        3.96        7.34     17.64 o 
  -5  11  11        1.01        7.25     13.62 o 
  -4  11  11       25.93       12.47     15.87 o 
  -3  11  11      928.36     1226.56     28.78 o 
  -2  11  11     2945.65     2712.66     38.70 o 
  -1  11  11      603.16      810.03     27.66 o 
   0  11  11        6.19        2.84     14.91 o 
   1  11  11        7.17       23.26     17.34 o 
   2  11  11      110.44      166.91     21.10 o 
   3  11  11       83.20       57.01     22.49 o 
   4  11  11     1033.21      901.74     51.99 o 
   5  11  11        8.83       12.93     26.28 o 
   6  11  11      406.78      538.42     39.85 o 
   7  11  11       49.94       62.27     32.16 o 
   8  11  11      321.49      364.82     77.97 o 
  -9  12  11        7.39        3.18     44.16 o 
  -8  12  11       18.00        3.80      9.69 o 
  -7  12  11       29.78       16.73     21.07 o 
  -6  12  11       20.42       11.78     13.65 o 
  -5  12  11      136.17      153.33     18.40 o 
  -4  12  11      378.18      321.81     25.47 o 
  -3  12  11        0.80       11.08     15.67 o 
  -2  12  11       18.50       19.36     21.77 o 
  -1  12  11        2.43       -0.37     12.37 o 
   0  12  11      435.97      463.96     27.36 o 
   1  12  11      219.88      310.82     24.35 o 
   2  12  11      117.52      100.74     20.51 o 
   3  12  11        0.02        9.13     13.81 o 
   4  12  11      193.29      183.88     21.57 o 
   5  12  11        8.18       16.15     26.62 o 
   6  12  11        1.38       -5.38     29.20 o 
   7  12  11       25.77       10.79     28.91 o 
   8  12  11       40.48       13.13     32.79 o 
  -9  13  11      388.09      557.83    101.98 o 
  -8  13  11        9.39       14.68     63.35 o 
  -7  13  11       48.74       28.09     23.95 o 
  -6  13  11      195.95      189.74     18.96 o 
  -5  13  11       17.74       29.62     15.47 o 
  -4  13  11      820.02      814.55     32.55 o 
  -3  13  11        1.25       -0.84     16.94 o 
  -2  13  11     2910.34     2902.94     41.49 o 
  -1  13  11       19.37       43.18     22.65 o 
   0  13  11      456.69      446.98     31.76 o 
   1  13  11       67.95       75.71     20.43 o 
   2  13  11        0.21        8.38     18.04 o 
   3  13  11      401.64      402.88     22.82 o 
   4  13  11      441.61      424.82     27.26 o 
   5  13  11      440.58      383.48     36.60 o 
   6  13  11      503.38      522.17     40.11 o 
   7  13  11      111.63      152.64     37.59 o 
  -9  14  11       72.06      122.07     88.08 o 
  -8  14  11       58.51      111.26     79.58 o 
  -7  14  11       99.39       36.33     56.70 o 
  -6  14  11       54.16       37.25     13.27 o 
  -5  14  11       13.57       24.12     12.39 o 
  -4  14  11       94.57       95.31     16.48 o 
  -3  14  11       28.48       31.19     16.63 o 
  -2  14  11      864.83      998.57     45.24 o 
  -1  14  11        4.82       20.80     19.78 o 
   0  14  11      184.02      256.00     26.63 o 
   1  14  11     1135.37      944.89     33.54 o 
   2  14  11      588.86      439.75     31.72 o 
   3  14  11       39.00       77.01     20.76 o 
   4  14  11       60.27       33.81     17.77 o 
   5  14  11      715.27      825.77     45.54 o 
   6  14  11       22.40      -24.07     28.02 o 
   7  14  11       71.88       84.29     42.70 o 
  -9  15  11      131.01      102.03    100.05 o 
  -8  15  11      150.43      196.24     88.85 o 
  -7  15  11       78.78       78.81    115.12 o 
  -6  15  11      411.61      756.78     64.47 o 
  -5  15  11       40.57       18.07     17.33 o 
  -4  15  11      298.78      339.63     24.18 o 
  -3  15  11      156.64      107.47     21.30 o 
  -2  15  11     5738.48     6214.48    134.04 o 
  -1  15  11      142.82      181.28     26.82 o 
   0  15  11      571.47      715.80     31.04 o 
   1  15  11      161.88      234.73     29.10 o 
   2  15  11       24.58       36.27     24.61 o 
   3  15  11     2052.30     2110.33     76.61 o 
   4  15  11      652.90      740.09     47.93 o 
   5  15  11      378.18      371.81     39.29 o 
   6  15  11      254.42      258.88     39.76 o 
   7  15  11      134.79      157.49     42.74 o 
  -8  16  11       24.05       36.15     54.34 o 
  -7  16  11       47.64       24.72    107.39 o 
  -6  16  11       67.60       57.95     71.08 o 
  -5  16  11        0.79       -4.63     13.33 o 
  -4  16  11      345.30      322.86     28.04 o 
  -3  16  11     1259.07     1365.41     49.43 o 
  -2  16  11     1108.36     1073.83     33.51 o 
  -1  16  11     1706.31     1941.75     37.88 o 
   0  16  11      184.28      186.50     29.13 o 
   1  16  11      569.75      611.08     32.42 o 
   2  16  11      867.21      889.96     32.48 o 
   3  16  11       25.91       23.37     18.79 o 
   4  16  11      233.05      227.07     40.21 o 
   5  16  11        0.05       -4.12     26.03 o 
   6  16  11        7.07       18.56     31.27 o 
  -8  17  11       54.39       74.17     86.53 o 
  -7  17  11      240.66       89.37    107.78 o 
  -6  17  11      148.47      231.78     86.53 o 
  -5  17  11       54.90       56.41     21.19 o 
  -4  17  11      930.80     1053.86     96.35 o 
  -3  17  11      249.51      250.89     26.54 o 
  -2  17  11       49.06       27.71     21.37 o 
  -1  17  11      899.60      912.19     35.99 o 
   0  17  11      646.11      739.88     35.01 o 
   1  17  11      619.35      841.91     33.74 o 
   2  17  11      471.40      421.77     30.52 o 
   3  17  11      999.11     1297.91     40.05 o 
   4  17  11        7.74        3.12     27.06 o 
   5  17  11      453.49      440.23     42.67 o 
   6  17  11       64.18      137.22     46.44 o 
  -8  18  11       18.94       57.95     87.31 o 
  -7  18  11      336.40      481.34    156.84 o 
  -6  18  11      504.67      365.85    274.66 o 
  -5  18  11        0.91        0.08     10.95 o 
  -4  18  11      289.21      349.90     27.48 o 
  -3  18  11      163.11      186.26     25.15 o 
  -2  18  11      129.15      140.05     25.63 o 
  -1  18  11     1213.65     1303.50     62.56 o 
   0  18  11      234.37      256.20     29.00 o 
   1  18  11       39.14       46.64     26.79 o 
   2  18  11      301.37      284.79     55.80 o 
   3  18  11       63.10       60.92     20.66 o 
   4  18  11       39.57       23.42     32.15 o 
   5  18  11       30.31       50.83     30.94 o 
   6  18  11       11.45       -6.84     28.86 o 
  -7  19  11        0.31       57.17    130.57 o 
  -6  19  11        7.31       40.95     75.72 o 
  -5  19  11      268.72      278.91    135.98 o 
  -4  19  11      514.42      647.25    105.12 o 
  -3  19  11      474.85      478.38     54.75 o 
  -2  19  11      283.57      274.91     40.97 o 
  -1  19  11      839.85     1025.31     44.12 o 
   0  19  11      193.35      259.74     35.12 o 
   1  19  11      895.16     1038.59     35.02 o 
   2  19  11        8.95       14.06     26.91 o 
   3  19  11      146.87      220.86     44.83 o 
   4  19  11       78.94      106.99     32.36 o 
   5  19  11       88.52       99.55     33.81 o 
  -7  20  11       20.72      -57.95     87.31 o 
  -6  20  11       29.97       61.09     56.99 o 
  -5  20  11       64.41       35.77     57.85 o 
  -4  20  11       66.58       76.82     36.02 o 
  -3  20  11       61.25       51.96     24.36 o 
  -2  20  11      238.57      334.50     32.33 o 
  -1  20  11       13.03       -2.48     22.83 o 
   0  20  11        7.27       11.54     21.18 o 
   1  20  11       71.11       98.14     26.03 o 
   2  20  11      103.18       93.22     28.74 o 
   3  20  11       87.54       63.29     30.63 o 
   4  20  11        1.85       16.40     30.40 o 
   5  20  11       19.76        6.84     27.71 o 
  -6  21  11      310.32      333.00    101.98 o 
  -5  21  11      217.55      224.06    143.71 o 
  -4  21  11      144.82      183.37     68.59 o 
  -3  21  11       31.73       51.73     27.94 o 
  -2  21  11     1501.48     1711.63    111.02 o 
  -1  21  11       49.18       56.25     24.95 o 
   0  21  11      237.44      226.43     35.80 o 
   1  21  11      340.66      401.22     38.70 o 
   2  21  11       14.15        5.25     21.08 o 
   3  21  11      342.24      383.54     54.60 o 
   4  21  11      152.99      147.72     41.15 o 
  -5  22  11       15.75       47.90    126.71 o 
  -4  22  11       13.16        1.55     57.95 o 
  -3  22  11       91.43       86.29     34.68 o 
  -2  22  11      183.36      219.03     38.07 o 
  -1  22  11      147.10       79.90     63.66 o 
   0  22  11       53.60       69.11     30.35 o 
   1  22  11       81.67       91.19     30.12 o 
   2  22  11        1.22        6.67     40.60 o 
   3  22  11       69.52      109.49     41.74 o 
   4  22  11        4.88        7.94     35.59 o 
  -5  23  11       60.56       15.60     51.91 o 
  -4  23  11       84.21       44.69     52.92 o 
  -3  23  11        4.32       -4.16     25.02 o 
  -2  23  11      303.91      315.43     76.25 o 
  -1  23  11       23.83       30.30     30.52 o 
   0  23  11        2.74        7.90     28.88 o 
   1  23  11       32.24       44.95     31.09 o 
   2  23  11       41.06        8.11     32.62 o 
   3  23  11      424.73      535.73     59.21 o 
  -4  24  11        1.55       -4.64     67.22 o 
  -3  24  11       58.04       43.80     50.80 o 
  -2  24  11       26.20       15.52     31.35 o 
  -1  24  11       24.38       32.59     38.80 o 
   0  24  11        6.42       -6.09     27.35 o 
   1  24  11       13.86       20.05     36.27 o 
   2  24  11        4.48       -3.24     32.92 o 
  -2  25  11       10.16        1.52     33.52 o 
  -1  25  11      409.27      369.63    187.57 o 
   0  25  11       27.61        3.61     25.24 o 
 -10   0  12        9.40       21.76     51.21 o 
  -9   0  12        0.49        0.77     30.62 o 
  -8   0  12      686.31      797.84     82.28 o 
  -7   0  12        3.63        6.18     26.22 o 
  -6   0  12     2188.13     2319.39     63.17 o 
  -5   0  12       40.28      -16.44     39.29 o 
  -4   0  12     1702.46     1672.81     53.93 o 
  -3   0  12     2370.84     2550.68     62.32 o 
  -2   0  12     1787.60     2031.87     51.28 o 
  -1   0  12     2870.29     3367.26     63.20 o 
   0   0  12      409.31      536.66     50.07 o 
   1   0  12      588.67      571.31     53.07 o 
   2   0  12     1064.42     1091.11     55.11 o 
   3   0  12     1633.08     1725.81     80.74 o 
   4   0  12      189.98      204.04     51.89 o 
   5   0  12      240.62      239.72     68.53 o 
   6   0  12      939.62      962.36     39.90 o 
   7   0  12      102.11       70.78     27.70 o 
   8   0  12       73.21       80.74     48.35 o 
 -10   1  12       75.01       47.32     37.03 o 
  -9   1  12        4.13        2.06     30.91 o 
  -8   1  12      187.28      197.69     30.79 o 
  -7   1  12        2.62       -1.93     17.38 o 
  -6   1  12        1.50        9.91     19.00 o 
  -5   1  12       25.75       35.71     19.19 o 
  -4   1  12      251.88      257.52     25.03 o 
  -3   1  12       78.00       95.43     22.57 o 
  -2   1  12       49.99       40.75     19.51 o 
  -1   1  12       78.58       78.29     25.32 o 
   0   1  12        0.92        9.38     19.37 o 
   1   1  12      710.48      686.86     33.13 o 
   2   1  12       33.04       57.44     27.21 o 
   3   1  12      496.16      490.58     40.49 o 
   4   1  12     1065.86     1130.58     60.97 o 
   5   1  12     1605.50     1772.77     59.01 o 
   6   1  12      239.86      245.27     22.46 o 
   7   1  12      162.70      101.74     31.79 o 
   8   1  12      103.01       55.34     25.72 o 
 -10   2  12      198.03      149.09     73.60 o 
  -9   2  12        0.40       -3.74     24.07 o 
  -8   2  12      802.83     1016.76     48.76 o 
  -7   2  12       15.92        9.98     18.82 o 
  -6   2  12      671.35      738.95     33.39 o 
  -5   2  12     1890.07     2141.94     42.50 o 
  -4   2  12       44.64       53.81     22.72 o 
  -3   2  12     4942.22     5141.35     79.96 o 
  -2   2  12      435.03      484.50     28.47 o 
  -1   2  12     2284.24     2594.42     41.22 o 
   0   2  12      241.73      207.25     28.55 o 
   1   2  12      209.51      293.21     38.43 o 
   2   2  12      198.52      257.34     37.24 o 
   3   2  12      255.65      199.96     36.94 o 
   4   2  12     2547.23     2409.05     55.18 o 
   5   2  12      403.25      458.69     46.77 o 
   6   2  12      289.13      299.09     23.19 o 
   7   2  12      342.31      137.76     80.61 o 
   8   2  12       29.53       38.28     32.88 o 
 -10   3  12       93.58       46.41     30.63 o 
  -9   3  12        0.38       -9.92     26.42 o 
  -8   3  12       25.15       29.05     29.50 o 
  -7   3  12        2.01       10.77     18.64 o 
  -6   3  12      152.54      188.81     23.14 o 
  -5   3  12      342.80      266.67     23.46 o 
  -4   3  12       42.75       23.44     19.52 o 
  -3   3  12      252.39      285.49     23.84 o 
  -2   3  12        0.03       -0.87     18.87 o 
  -1   3  12      113.08       75.23     29.08 o 
   0   3  12      776.44      704.08     31.38 o 
   1   3  12      294.35      351.44     30.39 o 
   2   3  12     2539.52     2453.12     51.66 o 
   3   3  12       35.09       29.37     27.71 o 
   4   3  12     1150.94     1104.65     45.85 o 
   5   3  12      219.81      203.27     41.42 o 
   6   3  12       59.53       84.14     18.38 o 
   7   3  12      142.46      107.01     34.38 o 
   8   3  12       17.47       -2.32     30.04 o 
 -10   4  12       98.35       26.32     35.14 o 
  -9   4  12       29.34       38.17     27.87 o 
  -8   4  12      507.34      566.71     47.07 o 
  -7   4  12       66.54       36.94     20.47 o 
  -6   4  12       90.64      126.18     21.24 o 
  -5   4  12      111.47      158.35     24.40 o 
  -4   4  12      133.24       88.66     22.71 o 
  -3   4  12     3066.99     2791.56     46.28 o 
  -2   4  12      381.97      487.74     26.19 o 
  -1   4  12      800.70      840.63     33.01 o 
   0   4  12     4357.25     4409.20     60.23 o 
   1   4  12      997.21     1097.01     43.12 o 
   2   4  12     1801.95     1523.62     45.87 o 
   3   4  12      344.77      316.49     41.25 o 
   4   4  12     1229.31     1267.04     55.41 o 
   5   4  12      177.57      196.17     41.43 o 
   6   4  12      645.04      619.07     75.75 o 
   7   4  12      164.98      115.31     42.44 o 
   8   4  12      365.00      238.29     92.53 o 
 -10   5  12       90.99       70.11     29.12 o 
  -9   5  12       10.49       19.90     38.94 o 
  -8   5  12       42.32       82.09     33.24 o 
  -7   5  12       25.71       35.42     22.06 o 
  -6   5  12        4.12        3.48     18.55 o 
  -5   5  12      316.71      491.95     35.97 o 
  -4   5  12      174.09      235.79     24.41 o 
  -3   5  12        1.39       18.27     21.25 o 
  -2   5  12       18.42       54.82     22.16 o 
  -1   5  12       28.24       -2.48     17.36 o 
   0   5  12      177.18      201.51     27.23 o 
   1   5  12      618.79      517.86     34.07 o 
   2   5  12       70.43       47.92     26.32 o 
   3   5  12       86.63       52.33     29.35 o 
   4   5  12     5119.79     5596.17     75.85 o 
   5   5  12      720.86      959.21     51.87 o 
   6   5  12      237.14      255.97     25.99 o 
   7   5  12       17.98       13.79     31.22 o 
   8   5  12       37.99       19.43     34.52 o 
 -10   6  12       16.09        0.46     19.72 o 
  -9   6  12       37.10       54.56     36.33 o 
  -8   6  12      820.82      876.94     54.46 o 
  -7   6  12       15.89       35.94     21.84 o 
  -6   6  12      161.18      168.79     29.81 o 
  -5   6  12       28.17       41.85     17.92 o 
  -4   6  12     3684.04     3631.81     45.20 o 
  -3   6  12     4152.99     3636.80     44.28 o 
  -2   6  12        1.29       20.35     20.46 o 
  -1   6  12     7540.96     7388.56     90.30 o 
   0   6  12       74.37       61.97     25.65 o 
   1   6  12      671.86      573.04     35.32 o 
   2   6  12     3924.12     3870.31     65.23 o 
   3   6  12       21.05       58.88     32.53 o 
   4   6  12     3638.89     3842.18     65.36 o 
   5   6  12      246.58      317.96     43.33 o 
   6   6  12      315.45      243.39     35.06 o 
   7   6  12       15.99       47.04     35.74 o 
   8   6  12       80.45       27.57     31.17 o 
 -10   7  12       34.23       22.64     30.17 o 
  -9   7  12       42.10        8.71     25.43 o 
  -8   7  12        1.25       -1.44     27.22 o 
  -7   7  12       64.83       67.07     22.86 o 
  -6   7  12        5.67        3.15     17.72 o 
  -5   7  12       45.12       20.09     17.42 o 
  -4   7  12        0.53        9.39     17.59 o 
  -3   7  12      333.82      299.40     27.77 o 
  -2   7  12       70.13       54.32     20.68 o 
  -1   7  12      575.33      492.39     28.49 o 
   0   7  12      271.23      255.30     29.96 o 
   1   7  12      614.05      692.45     41.40 o 
   2   7  12     1729.37     1913.43     45.75 o 
   3   7  12       26.63       49.84     32.04 o 
   4   7  12      158.87       82.73     35.41 o 
   5   7  12        3.54       13.33     19.68 o 
   6   7  12       37.99       46.92     28.39 o 
   7   7  12       95.27       84.40     37.95 o 
   8   7  12       27.75       42.63     30.92 o 
 -10   8  12       32.53       44.28     52.14 o 
  -9   8  12       97.42       92.44     41.95 o 
  -8   8  12       75.38       66.80     40.92 o 
  -7   8  12     1093.97     1064.02     38.44 o 
  -6   8  12     1181.32     1242.61     35.17 o 
  -5   8  12     2597.05     2558.12     38.67 o 
  -4   8  12        2.94        8.34     18.07 o 
  -3   8  12     4014.85     3837.16     48.79 o 
  -2   8  12      549.23      554.90     27.70 o 
  -1   8  12      597.50      527.38     29.41 o 
   0   8  12        7.71       11.61     17.24 o 
   1   8  12      241.03      259.48     24.68 o 
   2   8  12     2013.94     2044.98     38.73 o 
   3   8  12     1786.34     1940.89     40.58 o 
   4   8  12     1856.39     1840.20     76.61 o 
   5   8  12       40.55       38.26     12.80 o 
   6   8  12     1003.79     1115.13    132.48 o 
   7   8  12        1.49       36.58     42.87 o 
   8   8  12        0.78       -5.16     27.06 o 
 -10   9  12       10.85       29.64     51.68 o 
  -9   9  12       68.05       33.83     23.35 o 
  -8   9  12       56.10       36.81     33.13 o 
  -7   9  12        8.47       15.29     24.68 o 
  -6   9  12      111.30      114.65     22.04 o 
  -5   9  12      155.92      172.49     22.27 o 
  -4   9  12        5.73       15.67     17.14 o 
  -3   9  12       35.30       17.45     17.26 o 
  -2   9  12      337.17      402.15     26.89 o 
  -1   9  12      573.20      561.12     29.10 o 
   0   9  12        8.87       23.89     19.49 o 
   1   9  12       48.45       66.48     21.60 o 
   2   9  12       26.05        1.38     15.57 o 
   3   9  12      121.62      129.10     26.56 o 
   4   9  12      498.85      410.75     29.29 o 
   5   9  12      107.93       76.86     16.42 o 
   6   9  12       57.21       53.40     29.90 o 
   7   9  12        4.59       -8.94     29.10 o 
   8   9  12       10.42       -1.42     32.38 o 
  -9  10  12       37.05       30.90     65.67 o 
  -8  10  12      149.20      145.83     33.99 o 
  -7  10  12        5.33       16.95     22.27 o 
  -6  10  12       33.98       38.01     23.26 o 
  -5  10  12      176.97      129.17     22.99 o 
  -4  10  12      217.96      286.75     22.17 o 
  -3  10  12     5043.43     4823.64     79.01 o 
  -2  10  12     1008.93     1050.94     34.44 o 
  -1  10  12      960.48      862.28     28.90 o 
   0  10  12      188.93      243.21     25.94 o 
   1  10  12       12.68       46.71     20.46 o 
   2  10  12      102.18      160.49     23.44 o 
   3  10  12       16.68       11.07     17.93 o 
   4  10  12     1590.37     1654.82     84.30 o 
   5  10  12      112.53       47.05     16.79 o 
   6  10  12      505.66      652.21     41.63 o 
   7  10  12       33.64       50.67     40.84 o 
  -9  11  12        1.91      -21.63     66.44 o 
  -8  11  12       13.20       25.05     29.26 o 
  -7  11  12       50.52       61.01     16.40 o 
  -6  11  12      130.32      180.41     25.53 o 
  -5  11  12      132.82      170.44     29.84 o 
  -4  11  12      114.19      159.48     22.84 o 
  -3  11  12       37.65       49.11     20.57 o 
  -2  11  12        0.64       -8.39     18.37 o 
  -1  11  12      211.94      278.91     28.21 o 
   0  11  12        0.84       17.52     21.58 o 
   1  11  12       10.72       34.13     23.26 o 
   2  11  12       77.34       53.74     25.06 o 
   3  11  12       44.91       42.62     18.49 o 
   4  11  12      353.18      248.81     25.24 o 
   5  11  12       34.08       30.50     33.77 o 
   6  11  12       44.20       29.44     35.44 o 
   7  11  12       24.40       42.63     31.65 o 
  -9  12  12      159.58      166.88     84.99 o 
  -8  12  12       42.47       45.58     69.53 o 
  -7  12  12       23.31       11.37     26.12 o 
  -6  12  12       41.91       34.46     15.84 o 
  -5  12  12      191.62      175.01     25.60 o 
  -4  12  12      754.63      932.35     30.22 o 
  -3  12  12      494.48      444.52     28.07 o 
  -2  12  12        1.21        3.43     18.02 o 
  -1  12  12      556.04      590.78     27.48 o 
   0  12  12       21.01        4.12     20.76 o 
   1  12  12      141.22      150.37     24.16 o 
   2  12  12        8.03       11.97     18.76 o 
   3  12  12       34.38       26.29     24.07 o 
   4  12  12     1872.55     2445.64     67.21 o 
   5  12  12       22.90       56.40     34.18 o 
   6  12  12      182.33      197.09     38.43 o 
   7  12  12       76.12       98.29     39.66 o 
  -9  13  12      101.71       82.80     59.98 o 
  -8  13  12       27.64       67.22     73.40 o 
  -7  13  12       30.39       28.14     22.49 o 
  -6  13  12        3.28       10.91     19.26 o 
  -5  13  12        8.70       34.26     20.12 o 
  -4  13  12       92.13      145.93     23.61 o 
  -3  13  12      121.46      126.88     28.35 o 
  -2  13  12      809.33      871.25     33.28 o 
  -1  13  12      148.75      226.64     27.87 o 
   0  13  12       46.59       43.49     20.98 o 
   1  13  12      147.97      181.75     34.04 o 
   2  13  12       55.94       41.35     21.26 o 
   3  13  12      434.37      370.33     32.79 o 
   4  13  12        0.55        1.33     17.32 o 
   5  13  12       61.87       73.88     31.25 o 
   6  13  12      170.34      158.31     35.12 o 
   7  13  12       68.92       68.09     36.44 o 
  -9  14  12       19.25       38.63     78.03 o 
  -8  14  12      156.82      132.44    141.39 o 
  -7  14  12       69.74       39.04     35.15 o 
  -6  14  12      408.68      411.69     36.24 o 
  -5  14  12      399.10      413.69     28.54 o 
  -4  14  12      484.84      516.34     28.71 o 
  -3  14  12     1625.82     1858.53     97.91 o 
  -2  14  12     1612.76     1672.08     46.61 o 
  -1  14  12      978.03     1078.47     34.43 o 
   0  14  12      194.53      130.66     26.82 o 
   1  14  12       57.94       56.15     26.83 o 
   2  14  12      354.26      379.65     29.10 o 
   3  14  12      344.24      340.51     33.80 o 
   4  14  12     1254.35     1391.88     54.86 o 
   5  14  12        2.73        6.41     27.31 o 
   6  14  12      359.18      360.86     41.27 o 
   7  14  12        2.27       19.79     36.68 o 
  -8  15  12        1.34       31.68     75.72 o 
  -7  15  12        0.15        0.97     39.06 o 
  -6  15  12      246.17      228.08     68.07 o 
  -5  15  12        1.29        5.78     19.43 o 
  -4  15  12      272.68      283.00     24.16 o 
  -3  15  12     1388.30     1529.13     57.05 o 
  -2  15  12      455.28      461.33     31.64 o 
  -1  15  12     2062.30     2540.76     46.92 o 
   0  15  12       84.59       75.69     32.12 o 
   1  15  12       81.00      117.95     28.94 o 
   2  15  12        0.03       -7.05     18.50 o 
   3  15  12      729.99      784.92     53.77 o 
   4  15  12       65.09       59.29     21.91 o 
   5  15  12      439.50      482.93     45.33 o 
   6  15  12       31.26       56.87     35.82 o 
  -8  16  12      244.38      318.32    100.44 o 
  -7  16  12        4.00       19.32     70.31 o 
  -6  16  12      206.15      123.96     73.15 o 
  -5  16  12     1382.34     1912.38     73.04 o 
  -4  16  12       17.63        5.33     18.60 o 
  -3  16  12      484.31      594.51     36.26 o 
  -2  16  12      683.84      804.12     36.79 o 
  -1  16  12     2174.44     2614.96     59.15 o 
   0  16  12     1406.57     1616.36     40.25 o 
   1  16  12       21.11       39.79     22.30 o 
   2  16  12     1684.63     2045.45     65.79 o 
   3  16  12      185.80      216.24     26.15 o 
   4  16  12      406.71      384.30     44.94 o 
   5  16  12        4.18      -31.83     32.70 o 
   6  16  12      168.38      158.37     48.68 o 
  -8  17  12        5.79       23.79     57.36 o 
  -7  17  12       39.28       92.71     85.76 o 
  -6  17  12      533.78      758.70    159.16 o 
  -5  17  12        8.67       -4.21     16.22 o 
  -4  17  12        3.36        3.66     19.86 o 
  -3  17  12      782.01      769.04     33.51 o 
  -2  17  12       60.87       70.52     22.51 o 
  -1  17  12      458.30      425.45     37.53 o 
   0  17  12        8.82       10.30     23.86 o 
   1  17  12        4.45       11.81     27.06 o 
   2  17  12       30.63        5.22     24.59 o 
   3  17  12       31.80       24.11     19.95 o 
   4  17  12        0.59        7.05     33.55 o 
   5  17  12        9.97       -8.06     29.34 o 
   6  17  12       70.54       91.19     44.68 o 
  -7  18  12      175.07      195.29    206.67 o 
  -6  18  12       34.22       52.54    125.16 o 
  -5  18  12     1678.14     1997.93     89.32 o 
  -4  18  12      121.81      137.40     23.60 o 
  -3  18  12     1533.19     1698.14     86.09 o 
  -2  18  12      276.36      384.62     32.18 o 
  -1  18  12      116.83      179.76     27.85 o 
   0  18  12      248.83      216.92     33.68 o 
   1  18  12      713.96      825.43     36.21 o 
   2  18  12      405.92      384.47     46.14 o 
   3  18  12       62.12       43.39     26.38 o 
   4  18  12      592.57      710.00     46.12 o 
   5  18  12        4.49        6.35     38.91 o 
  -7  19  12       17.08      -28.59     82.67 o 
  -6  19  12       11.74       23.18    118.98 o 
  -5  19  12       56.10       50.69     27.77 o 
  -4  19  12       14.14       -0.26     13.90 o 
  -3  19  12       89.08       56.62     25.38 o 
  -2  19  12       73.75       76.28     26.03 o 
  -1  19  12      187.25      168.15     30.77 o 
   0  19  12        1.15        4.23     20.58 o 
   1  19  12       78.29       81.07     28.32 o 
   2  19  12      151.32      133.44     37.46 o 
   3  19  12        5.58        6.10     18.91 o 
   4  19  12        0.16        9.84     36.72 o 
   5  19  12        0.66        0.84     30.02 o 
  -6  20  12        1.55       19.32    120.53 o 
  -5  20  12      617.79      857.60    112.03 o 
  -4  20  12        0.33       11.72     31.77 o 
  -3  20  12      319.26      328.94     57.32 o 
  -2  20  12      273.66      299.91     35.10 o 
  -1  20  12      693.11      908.14     47.24 o 
   0  20  12        6.87       -3.78     29.61 o 
   1  20  12      678.20      895.99     61.45 o 
   2  20  12      140.79      109.77     35.67 o 
   3  20  12       93.61      110.86     37.08 o 
   4  20  12      561.64      710.88     50.81 o 
  -6  21  12       20.34       21.28     54.74 o 
  -5  21  12       24.73       14.76     50.97 o 
  -4  21  12      129.72       88.49     41.15 o 
  -3  21  12      111.22       84.56     36.68 o 
  -2  21  12       93.33       77.90     31.60 o 
  -1  21  12       41.73       56.82     29.10 o 
   0  21  12       65.37       71.97     28.48 o 
   1  21  12       15.79       14.07     24.41 o 
   2  21  12      116.10      124.33     30.07 o 
   3  21  12       13.94       57.95     32.37 o 
   4  21  12        4.70       17.36     34.13 o 
  -5  22  12      337.72      445.80    109.71 o 
  -4  22  12      184.93      241.66     67.46 o 
  -3  22  12      148.57      168.11     52.40 o 
  -2  22  12       36.63       35.83     32.97 o 
  -1  22  12      252.36      268.22     64.53 o 
   0  22  12       11.87        4.23     23.59 o 
   1  22  12       26.64       11.18     29.08 o 
   2  22  12       87.95       92.31     29.94 o 
   3  22  12       76.57       61.19     33.82 o 
  -4  23  12       10.91        3.09     68.76 o 
  -3  23  12        7.68       17.84     32.55 o 
  -2  23  12       14.62       11.21     31.28 o 
  -1  23  12       39.92       35.19     49.25 o 
   0  23  12       84.96      112.36     37.15 o 
   1  23  12       56.01       35.23     30.01 o 
   2  23  12        1.19        1.86     34.60 o 
  -2  24  12        2.94       13.84     34.43 o 
  -1  24  12      405.46      470.69    198.17 o 
   0  24  12      181.85      175.66     50.96 o 
 -10   1  13       83.40       45.09     34.98 o 
  -9   1  13       40.70       33.44     34.49 o 
  -8   1  13       70.41      106.01     26.31 o 
  -7   1  13      614.31      817.79     35.98 o 
  -6   1  13      583.20      647.58     32.94 o 
  -5   1  13     1144.74     1122.97     39.08 o 
  -4   1  13      167.60      132.56     27.77 o 
  -3   1  13     3751.07     3345.18     56.97 o 
  -2   1  13      975.16     1021.50     35.22 o 
  -1   1  13      475.41      297.83     30.35 o 
   0   1  13      701.12      689.84     33.94 o 
   1   1  13      408.98      466.46     33.91 o 
   2   1  13      157.43      236.27     36.34 o 
   3   1  13       97.32       31.36     41.04 o 
   4   1  13      215.15      186.89     38.49 o 
   5   1  13     1594.94     1613.33     60.63 o 
   6   1  13        0.72       -7.04     17.31 o 
   7   1  13       55.73       37.70     21.16 o 
   8   1  13       70.84       56.22     42.32 o 
 -10   2  13       12.24        8.19     29.88 o 
  -9   2  13        0.06        5.14     28.25 o 
  -8   2  13        0.04       -1.45     18.03 o 
  -7   2  13        4.56        3.94     21.20 o 
  -6   2  13       47.97        4.47     21.93 o 
  -5   2  13       56.42      110.08     24.95 o 
  -4   2  13        9.01        6.89     18.27 o 
  -3   2  13       67.84       95.07     24.66 o 
  -2   2  13      129.74      118.44     26.40 o 
  -1   2  13       65.36       52.62     25.04 o 
   0   2  13       30.82       30.86     31.10 o 
   1   2  13     2279.76     2270.25     54.86 o 
   2   2  13       36.14       41.70     34.23 o 
   3   2  13     1779.22     1899.19     51.89 o 
   4   2  13        6.64       11.66     29.88 o 
   5   2  13     1603.76     1609.91     60.41 o 
   6   2  13      476.83      380.69    163.26 o 
   7   2  13        6.53       11.82     23.37 o 
   8   2  13       11.93        7.19     33.21 o 
 -10   3  13      151.54       95.24     55.20 o 
  -9   3  13        6.60        6.04     26.53 o 
  -8   3  13       85.64       79.45     27.68 o 
  -7   3  13     1045.51     1383.94     37.25 o 
  -6   3  13        4.34       26.54     21.14 o 
  -5   3  13      814.63      909.39     34.78 o 
  -4   3  13     1543.09     1382.17     40.66 o 
  -3   3  13      737.60      573.36     29.18 o 
  -2   3  13     4513.63     4409.92     55.72 o 
  -1   3  13      159.31       94.69     24.94 o 
   0   3  13      780.92      778.55     37.21 o 
   1   3  13       78.35       46.65     31.63 o 
   2   3  13      266.01      354.03     41.78 o 
   3   3  13      505.06      325.80     38.80 o 
   4   3  13     1859.11     2036.50     61.36 o 
   5   3  13     1163.92     1216.58     53.38 o 
   6   3  13        6.21       14.04     15.75 o 
   7   3  13      338.82      285.13     94.21 o 
   8   3  13        0.70        8.58     37.02 o 
 -10   4  13       14.04       21.50     37.49 o 
  -9   4  13       65.54       34.71     51.18 o 
  -8   4  13        0.00       -5.12     18.80 o 
  -7   4  13       11.29       20.75     20.11 o 
  -6   4  13      159.21      172.41     28.43 o 
  -5   4  13       27.32        1.21     15.55 o 
  -4   4  13      150.95      110.10     30.91 o 
  -3   4  13        8.45        8.37     22.26 o 
  -2   4  13      102.61       56.09     24.51 o 
  -1   4  13       86.41       55.42     31.00 o 
   0   4  13       14.48       45.64     29.50 o 
   1   4  13      490.44      400.71     36.32 o 
   2   4  13     2387.21     2495.18     61.47 o 
   3   4  13      182.75      210.35     47.32 o 
   4   4  13       29.41        9.89     32.40 o 
   5   4  13      909.09      865.12     54.55 o 
   6   4  13      807.13      165.69    143.62 o 
   7   4  13       41.99       15.70     17.95 o 
   8   4  13        1.48       30.47     29.63 o 
 -10   5  13       36.14       40.66     35.02 o 
  -9   5  13       83.67       71.37     34.79 o 
  -8   5  13      667.34      734.66     36.03 o 
  -7   5  13      498.08      667.25     33.80 o 
  -6   5  13      656.72      660.93     29.66 o 
  -5   5  13       49.13       38.17     19.68 o 
  -4   5  13      320.73      401.46     25.09 o 
  -3   5  13      526.24      606.17     32.02 o 
  -2   5  13     3297.80     3026.63     49.05 o 
  -1   5  13        7.26        3.17     19.09 o 
   0   5  13     1624.37     1734.89     48.17 o 
   1   5  13        8.83       15.49     24.38 o 
   2   5  13     2603.57     2631.39     53.79 o 
   3   5  13      776.40      840.13     44.19 o 
   4   5  13     2368.72     2164.22     66.77 o 
   5   5  13      509.28      392.79     99.05 o 
   6   5  13       41.17       19.85     15.32 o 
   7   5  13      218.89       77.10     60.94 o 
   8   5  13        0.37        8.05     27.42 o 
 -10   6  13       18.54       24.50     26.95 o 
  -9   6  13       21.79       16.91     29.56 o 
  -8   6  13      115.72      109.90     56.74 o 
  -7   6  13       99.32       91.35     23.10 o 
  -6   6  13        6.97       10.80     18.27 o 
  -5   6  13       25.77      103.91     22.49 o 
  -4   6  13       19.77       20.46     19.92 o 
  -3   6  13       47.90       37.81     21.14 o 
  -2   6  13       35.86       26.68     25.33 o 
  -1   6  13        7.60       37.33     32.15 o 
   0   6  13       65.99       82.69     32.41 o 
   1   6  13       17.64       -0.11     22.81 o 
   2   6  13      200.38      201.73     44.23 o 
   3   6  13       12.25       17.08     32.26 o 
   4   6  13     1177.76      979.38     52.13 o 
   5   6  13      229.58      261.31     46.62 o 
   6   6  13      199.55      131.38     33.08 o 
   7   6  13       28.39       23.44     29.44 o 
   8   6  13       22.03        7.57     28.90 o 
 -10   7  13        5.69        4.21     24.43 o 
  -9   7  13       26.94       13.73     32.64 o 
  -8   7  13       11.54        9.35     32.73 o 
  -7   7  13     1254.35     1458.78     44.07 o 
  -6   7  13        3.40       13.86     19.93 o 
  -5   7  13     1682.44     2032.10     38.66 o 
  -4   7  13      820.80      830.03     39.10 o 
  -3   7  13     2751.03     3087.17     50.29 o 
  -2   7  13     2035.00     2090.97     40.46 o 
  -1   7  13       50.74       81.93     26.97 o 
   0   7  13      568.61      576.45     33.84 o 
   1   7  13      381.76      403.26     34.11 o 
   2   7  13     2620.29     2522.57     53.72 o 
   3   7  13      579.41      617.25     48.86 o 
   4   7  13     2179.33     2246.53     69.63 o 
   5   7  13      815.86      840.27     61.98 o 
   6   7  13        6.30        4.88      8.29 o 
   7   7  13        3.46       42.29     33.54 o 
  -9   8  13        1.15       13.64     34.87 o 
  -8   8  13        7.41       25.53     29.92 o 
  -7   8  13       36.47       37.92     25.24 o 
  -6   8  13        2.06       14.21     20.02 o 
  -5   8  13       29.43       49.55     27.18 o 
  -4   8  13      153.51      150.59     24.72 o 
  -3   8  13       78.33       88.27     22.88 o 
  -2   8  13        2.01       -6.34     20.51 o 
  -1   8  13       22.53       30.46     19.88 o 
   0   8  13        3.99       12.23     20.30 o 
   1   8  13      211.89      195.03     26.52 o 
   2   8  13     1041.05     1112.33     37.69 o 
   3   8  13       10.06       -2.31     18.98 o 
   4   8  13     2397.30     2409.24     64.59 o 
   5   8  13       63.50       66.74     24.39 o 
   6   8  13        1.44       -1.72     27.72 o 
   7   8  13       34.61       19.33     29.77 o 
  -9   9  13        1.22        4.82     27.23 o 
  -8   9  13        6.32        5.13     29.81 o 
  -7   9  13     1229.28     1355.72     38.58 o 
  -6   9  13        8.40        5.06     18.53 o 
  -5   9  13     2043.29     2319.80     43.92 o 
  -4   9  13      135.82      150.60     22.47 o 
  -3   9  13     3813.89     4337.13     75.90 o 
  -2   9  13     1507.95     1770.03     36.01 o 
  -1   9  13       38.02       56.31     26.53 o 
   0   9  13      786.60      839.25     34.35 o 
   1   9  13      345.47      370.69     31.82 o 
   2   9  13      805.06      675.08     30.44 o 
   3   9  13       89.19      106.46     28.77 o 
   4   9  13      817.78      807.61     37.34 o 
   5   9  13      783.48     1058.86     65.46 o 
   6   9  13      343.07      330.29     40.34 o 
   7   9  13       64.41       90.42     41.04 o 
  -9  10  13        5.31       31.68    107.39 o 
  -8  10  13        0.06       -5.24     29.56 o 
  -7  10  13        2.56       10.38     18.20 o 
  -6  10  13        0.26        3.28     16.55 o 
  -5  10  13        2.07        4.55     19.78 o 
  -4  10  13        3.75       -7.28     18.69 o 
  -3  10  13       20.37        4.99     18.18 o 
  -2  10  13        4.22       -1.60     15.84 o 
  -1  10  13        6.53       23.84     23.68 o 
   0  10  13        3.99       13.77     21.82 o 
   1  10  13      184.56      166.73     30.10 o 
   2  10  13      237.79      223.18     27.74 o 
   3  10  13        2.53      -12.94     24.58 o 
   4  10  13      190.91      140.55     27.56 o 
   5  10  13       17.30        5.03     13.50 o 
   6  10  13      129.24      146.69     34.97 o 
   7  10  13       88.24       75.57     42.80 o 
  -9  11  13        1.11      -12.01     61.03 o 
  -8  11  13       43.76       54.69     25.90 o 
  -7  11  13      226.94      239.06     38.60 o 
  -6  11  13      102.18      169.92     24.82 o 
  -5  11  13      381.74      348.55     24.73 o 
  -4  11  13       76.49      142.78     24.66 o 
  -3  11  13      605.15      788.15     37.43 o 
  -2  11  13      447.28      472.22     36.98 o 
  -1  11  13      202.05      240.57     31.40 o 
   0  11  13       24.88       30.13     27.37 o 
   1  11  13      409.64      347.12     33.50 o 
   2  11  13       24.61        7.73     19.22 o 
   3  11  13      542.13      529.20     37.17 o 
   4  11  13      982.45     1079.89     54.90 o 
   5  11  13      409.70      489.78     46.42 o 
   6  11  13       26.67       47.14     39.51 o 
   7  11  13      112.04      173.07     42.75 o 
  -9  12  13        7.33       34.77    116.66 o 
  -8  12  13       14.12        9.27     98.89 o 
  -7  12  13      235.15      185.11     28.57 o 
  -6  12  13       38.15       42.72     18.27 o 
  -5  12  13       15.18       22.41     20.04 o 
  -4  12  13        1.91        1.69     16.38 o 
  -3  12  13       84.11       90.52     24.92 o 
  -2  12  13       12.87        7.31     21.02 o 
  -1  12  13       11.02       20.90     23.44 o 
   0  12  13        7.60       43.97     24.84 o 
   1  12  13      110.16      122.75     27.97 o 
   2  12  13      138.11      139.65     24.51 o 
   3  12  13       45.94       28.59     29.32 o 
   4  12  13       60.98       62.59     25.09 o 
   5  12  13      152.91       87.19     43.25 o 
   6  12  13      180.27      195.43     37.43 o 
   7  12  13        1.79       -1.86     42.40 o 
  -8  13  13       67.56      161.48    131.34 o 
  -7  13  13      416.42      359.76     87.54 o 
  -6  13  13        9.66       10.03     22.23 o 
  -5  13  13      453.94      412.21     27.15 o 
  -4  13  13        7.85        0.52     17.40 o 
  -3  13  13      602.97      605.63     31.36 o 
  -2  13  13       27.17       12.88     19.43 o 
  -1  13  13       30.72       79.51     25.15 o 
   0  13  13       28.18       46.04     24.99 o 
   1  13  13      422.89      412.19     34.18 o 
   2  13  13      229.34      251.87     27.12 o 
   3  13  13      468.73      454.35     33.48 o 
   4  13  13      568.42      553.90     42.98 o 
   5  13  13      112.43      131.61     43.90 o 
   6  13  13        1.45       -4.73     37.85 o 
  -8  14  13        0.16      -32.45    116.66 o 
  -7  14  13        2.20      -15.45     67.22 o 
  -6  14  13       84.68       60.89     24.15 o 
  -5  14  13       20.89       39.96     23.12 o 
  -4  14  13       41.09       28.12     21.39 o 
  -3  14  13       58.15       40.07     21.34 o 
  -2  14  13      212.84      225.62     29.68 o 
  -1  14  13      286.66      222.48     32.21 o 
   0  14  13       17.27       23.64     26.48 o 
   1  14  13      280.41      241.62     29.09 o 
   2  14  13      422.91      295.36     34.43 o 
   3  14  13        0.05       22.02     25.91 o 
   4  14  13        1.48        5.44     19.17 o 
   5  14  13       33.74        5.82     32.89 o 
   6  14  13       68.48      131.24     44.29 o 
  -8  15  13       18.92       22.87     67.03 o 
  -7  15  13       28.98       35.54     74.94 o 
  -6  15  13       39.44       20.23     20.79 o 
  -5  15  13     3299.50     4078.42     87.23 o 
  -4  15  13       60.43       62.68     20.95 o 
  -3  15  13      903.50     1023.08     48.20 o 
  -2  15  13     1545.87     1593.52     50.80 o 
  -1  15  13      959.70      987.34     37.78 o 
   0  15  13     1273.53     1298.52     43.63 o 
   1  15  13      800.28      796.00     40.47 o 
   2  15  13     1010.67     1074.21     45.92 o 
   3  15  13      324.51      433.84     42.96 o 
   4  15  13      577.83      581.95     59.71 o 
   5  15  13      194.95      225.78     43.08 o 
   6  15  13        0.26       -3.94     32.38 o 
  -7  16  13       50.74       73.17     59.52 o 
  -6  16  13      232.59      163.98     92.37 o 
  -5  16  13       62.66       52.50     18.43 o 
  -4  16  13       52.54       65.89     21.92 o 
  -3  16  13      225.23      279.12     31.79 o 
  -2  16  13      137.74      119.37     29.65 o 
  -1  16  13      172.83      197.95     33.74 o 
   0  16  13       28.31       20.14     24.43 o 
   1  16  13       18.20       -6.41     23.76 o 
   2  16  13       14.08        1.33     19.45 o 
   3  16  13        0.15        8.74     25.06 o 
   4  16  13        0.80       -2.01     27.69 o 
   5  16  13       15.25       29.99     40.73 o 
  -7  17  13      693.96     1067.75    121.30 o 
  -6  17  13       35.25       29.04     54.89 o 
  -5  17  13      470.70      707.06     58.03 o 
  -4  17  13      846.56      887.29     38.60 o 
  -3  17  13        5.36       24.85     21.04 o 
  -2  17  13      416.34      452.70     39.10 o 
  -1  17  13      353.62      406.50     31.24 o 
   0  17  13      681.56      813.21     42.40 o 
   1  17  13      181.57      146.65     31.61 o 
   2  17  13      629.55      657.68     33.97 o 
   3  17  13       70.01       71.94     30.54 o 
   4  17  13      443.63      604.88     62.74 o 
   5  17  13      195.71      229.20     39.45 o 
  -7  18  13       35.01        0.00     56.40 o 
  -6  18  13        9.62       19.32     78.03 o 
  -5  18  13        8.20        5.96     15.72 o 
  -4  18  13      648.35      740.80    100.81 o 
  -3  18  13       19.87       -4.50     19.83 o 
  -2  18  13       13.89        6.51     25.60 o 
  -1  18  13       32.27       64.56     37.93 o 
   0  18  13      187.63      155.23     32.53 o 
   1  18  13       12.94       20.80     23.59 o 
   2  18  13        1.88        7.75     25.07 o 
   3  18  13        2.59       -7.50     27.75 o 
   4  18  13        7.09       -7.17     28.88 o 
  -6  19  13      260.15      177.95    179.25 o 
  -5  19  13        1.16        9.72     49.99 o 
  -4  19  13        5.70        0.55     18.32 o 
  -3  19  13      426.41      389.41     82.20 o 
  -2  19  13      525.20      515.56     37.76 o 
  -1  19  13      195.22      172.76     31.54 o 
   0  19  13       29.98       34.35     33.39 o 
   1  19  13        6.26       13.88     35.79 o 
   2  19  13      455.11      643.25     49.60 o 
   3  19  13       15.54       -1.05     20.60 o 
   4  19  13      323.02      462.09     47.17 o 
  -6  20  13        0.12        2.32     67.22 o 
  -5  20  13        9.86       -1.25     46.97 o 
  -4  20  13       20.79        7.28     19.94 o 
  -3  20  13      123.07      142.31     35.13 o 
  -2  20  13        2.85        1.78     22.32 o 
  -1  20  13       84.54      147.98     31.34 o 
   0  20  13       53.52       62.23     31.31 o 
   1  20  13        6.59        1.76     22.24 o 
   2  20  13      157.02      164.36     43.29 o 
   3  20  13        1.36       -0.69     20.22 o 
  -5  21  13      772.65     1106.01     90.95 o 
  -4  21  13       34.57       28.92     37.19 o 
  -3  21  13      266.95      278.51     52.41 o 
  -2  21  13      561.74      717.35     46.09 o 
  -1  21  13       94.85       83.82     45.17 o 
   0  21  13       26.44       44.55     28.97 o 
   1  21  13       36.99       13.67     36.58 o 
   2  21  13       43.95       78.50     35.36 o 
   3  21  13       14.96       24.55     36.95 o 
  -4  22  13        6.38       23.87     43.92 o 
  -3  22  13        0.03       -0.80     26.60 o 
  -2  22  13        3.77       13.94     26.52 o 
  -1  22  13       28.26       30.65     29.51 o 
   0  22  13       50.45       34.91     33.62 o 
   1  22  13       15.04       21.97     29.56 o 
   2  22  13        0.03        8.83     23.88 o 
  -3  23  13      148.53      181.75     68.61 o 
  -2  23  13       55.36       63.21     33.53 o 
  -1  23  13       80.01       63.07     53.71 o 
   0  23  13      380.58      541.23    144.86 o 
 -10   0  14       22.12       23.33     45.84 o 
  -9   0  14      179.19       68.45     99.67 o 
  -8   0  14        1.88       15.08     34.20 o 
  -7   0  14      462.01      582.81     56.04 o 
  -6   0  14      307.95      327.44     50.59 o 
  -5   0  14      877.23     1111.91     49.09 o 
  -4   0  14      747.90      630.64     53.70 o 
  -3   0  14      294.42      450.07     49.20 o 
  -2   0  14      154.19      169.41     44.73 o 
  -1   0  14      679.46      571.33     58.72 o 
   0   0  14      649.88      601.08     50.71 o 
   1   0  14      886.89     1077.23     62.34 o 
   2   0  14       71.78       88.17     48.51 o 
   3   0  14     2706.72     2866.48    100.29 o 
   4   0  14      340.19      333.92     61.67 o 
   5   0  14     1321.45     1497.81     97.47 o 
   6   0  14      785.19     1164.32     82.22 o 
   7   0  14       67.78       43.72     42.90 o 
 -10   1  14        0.24       -9.89     35.57 o 
  -9   1  14        0.27       14.67     30.33 o 
  -8   1  14       45.79       48.61     30.83 o 
  -7   1  14      149.97      132.44     26.17 o 
  -6   1  14      107.98      141.25     35.45 o 
  -5   1  14       11.99        5.37     21.57 o 
  -4   1  14       26.39       28.58     24.25 o 
  -3   1  14       14.45       26.93     24.46 o 
  -2   1  14       66.84       68.12     25.39 o 
  -1   1  14       24.93       11.78     24.29 o 
   0   1  14       66.01       64.97     30.33 o 
   1   1  14     2553.93     2335.15     61.00 o 
   2   1  14     3524.50     3237.43     70.73 o 
   3   1  14       13.05       22.44     34.04 o 
   4   1  14      278.40      291.69     45.59 o 
   5   1  14       91.48       52.24     38.03 o 
   6   1  14      152.19       70.32     54.09 o 
   7   1  14       37.68       25.80     25.02 o 
 -10   2  14       46.96       16.48     35.03 o 
  -9   2  14       17.60       18.32     31.54 o 
  -8   2  14      471.73      630.69     39.10 o 
  -7   2  14      467.20      481.62     65.95 o 
  -6   2  14      351.36      467.77     30.98 o 
  -5   2  14      227.51      322.73     31.75 o 
  -4   2  14     1261.06     1310.18     39.43 o 
  -3   2  14        1.47       15.11     25.62 o 
  -2   2  14     2735.84     2749.36     50.14 o 
  -1   2  14      393.15      467.76     35.10 o 
   0   2  14        3.01       42.45     28.89 o 
   1   2  14     1460.98     1474.58     45.48 o 
   2   2  14       14.32        6.55     27.49 o 
   3   2  14      510.03      568.47     43.94 o 
   4   2  14       47.60       66.48     40.12 o 
   5   2  14      500.34      405.84    158.47 o 
   6   2  14      367.12      202.65     92.34 o 
   7   2  14        0.43      -17.26     21.96 o 
 -10   3  14        1.77        6.51     33.24 o 
  -9   3  14       11.69        7.14     30.72 o 
  -8   3  14        0.01       -3.61     22.57 o 
  -7   3  14        0.10       -8.26     22.98 o 
  -6   3  14      110.63       81.43     25.77 o 
  -5   3  14       67.40      142.46     30.68 o 
  -4   3  14        0.61       11.75     24.91 o 
  -3   3  14       52.57       20.82     21.96 o 
  -2   3  14      204.82      266.81     31.56 o 
  -1   3  14      740.78      729.87     38.28 o 
   0   3  14       12.17       44.91     28.78 o 
   1   3  14     1072.81      976.61     42.56 o 
   2   3  14      354.76      289.54     38.15 o 
   3   3  14      209.74      278.30     44.53 o 
   4   3  14      319.57      403.34     44.50 o 
   5   3  14       25.47       -4.14     39.78 o 
   6   3  14       44.95       27.98     38.06 o 
   7   3  14       16.31       32.98     28.77 o 
  -9   4  14       46.86       47.48     42.16 o 
  -8   4  14       76.33       95.31     32.42 o 
  -7   4  14      371.07      313.84     51.21 o 
  -6   4  14      937.31     1153.27     36.97 o 
  -5   4  14      337.11      351.03     29.24 o 
  -4   4  14      361.10      401.93     31.70 o 
  -3   4  14     2361.97     2493.25     56.87 o 
  -2   4  14      821.13      796.66     49.54 o 
  -1   4  14     1395.54     1480.15     53.94 o 
   0   4  14      221.29      221.09     42.92 o 
   1   4  14      259.32      275.69     48.06 o 
   2   4  14        0.88      -11.44     33.49 o 
   3   4  14     1914.20     2026.59     65.34 o 
   4   4  14       12.22        2.82     34.79 o 
   5   4  14     1030.35     1101.28     53.63 o 
   6   4  14       17.57        1.52     15.33 o 
   7   4  14        2.47        2.06     25.22 o 
  -9   5  14       16.34      -12.41     30.74 o 
  -8   5  14        2.21        1.70     23.64 o 
  -7   5  14       31.35        9.84     21.69 o 
  -6   5  14        1.00        4.47     20.17 o 
  -5   5  14        0.91       34.28     22.87 o 
  -4   5  14      250.51      361.82     29.21 o 
  -3   5  14        9.88       26.95     24.96 o 
  -2   5  14      147.02      101.62     28.15 o 
  -1   5  14      107.74       80.44     27.39 o 
   0   5  14       60.27       16.98     25.42 o 
   1   5  14     1880.41     2058.03     51.06 o 
   2   5  14      481.95      564.23     41.85 o 
   3   5  14       43.64       56.71     37.44 o 
   4   5  14      204.36      173.99     43.77 o 
   5   5  14      248.85      146.54     69.70 o 
   6   5  14      200.57       86.17     54.74 o 
   7   5  14        0.03       -4.50     28.30 o 
  -9   6  14        7.73       24.18     39.58 o 
  -8   6  14       40.15       79.52     26.29 o 
  -7   6  14     1263.55     1427.49     42.49 o 
  -6   6  14     1279.14     1527.15     46.72 o 
  -5   6  14       11.64        8.14     22.13 o 
  -4   6  14     1229.06     1410.14     36.67 o 
  -3   6  14        8.08       57.36     24.78 o 
  -2   6  14     2475.80     2531.17     54.26 o 
  -1   6  14     2454.47     2694.15     56.92 o 
   0   6  14        1.69       -1.62     26.39 o 
   1   6  14     3926.94     3845.62     71.91 o 
   2   6  14     1583.20     1877.26     61.47 o 
   3   6  14     1489.05     1352.85     54.93 o 
   4   6  14       41.56       46.59     35.73 o 
   5   6  14      525.73      436.62     92.31 o 
   6   6  14      232.78      137.83     50.71 o 
   7   6  14        2.38       14.88     32.14 o 
  -9   7  14      153.74      152.79     64.46 o 
  -8   7  14       90.78       83.87     25.49 o 
  -7   7  14       43.14       32.11     24.34 o 
  -6   7  14      168.89      172.69     30.07 o 
  -5   7  14       50.24       44.71     27.84 o 
  -4   7  14      261.84      243.26     33.46 o 
  -3   7  14      482.52      601.38     35.17 o 
  -2   7  14       84.45       80.37     25.61 o 
  -1   7  14      431.72      452.05     37.85 o 
   0   7  14      193.91      193.31     35.33 o 
   1   7  14        1.88        7.90     26.97 o 
   2   7  14        3.00       13.64     30.19 o 
   3   7  14      137.26      157.71     38.01 o 
   4   7  14      305.69      290.81     46.15 o 
   5   7  14      192.92      150.64     40.65 o 
   6   7  14       17.39       12.31     12.65 o 
   7   7  14      188.64       81.23     44.26 o 
  -9   8  14      184.34      119.61     66.50 o 
  -8   8  14      507.40      547.39     70.27 o 
  -7   8  14      186.25      245.37     32.79 o 
  -6   8  14      906.69     1060.46     39.10 o 
  -5   8  14      441.51      349.67     35.81 o 
  -4   8  14      757.67      865.15     36.33 o 
  -3   8  14       31.41        1.85     19.53 o 
  -2   8  14      812.31      792.88     33.79 o 
  -1   8  14     1028.70     1168.73     37.73 o 
   0   8  14      948.18      948.90     34.03 o 
   1   8  14      746.64      723.77     35.36 o 
   2   8  14       18.15       26.75     25.28 o 
   3   8  14     2089.48     2028.93     86.44 o 
   4   8  14       35.77       25.24     26.53 o 
   5   8  14      292.42      249.81     64.95 o 
   6   8  14        5.97       -6.95     27.53 o 
   7   8  14       26.83       18.78     32.32 o 
  -9   9  14        0.32       25.38     37.83 o 
  -8   9  14      100.90      123.92     58.62 o 
  -7   9  14       11.63        9.72     19.39 o 
  -6   9  14        5.09      -11.22     23.93 o 
  -5   9  14       19.82       25.45     22.23 o 
  -4   9  14        8.73        5.54     18.46 o 
  -3   9  14      120.17       96.83     24.69 o 
  -2   9  14        3.25        7.58     23.67 o 
  -1   9  14       27.08       28.57     26.56 o 
   0   9  14      128.75      121.24     30.42 o 
   1   9  14      663.36      566.70     35.36 o 
   2   9  14      486.55      431.75     30.56 o 
   3   9  14      111.75      100.44     25.74 o 
   4   9  14        1.13        5.79     19.84 o 
   5   9  14       53.00       32.51     22.80 o 
   6   9  14      207.22      216.58     39.92 o 
   7   9  14       12.42       38.38     36.44 o 
  -9  10  14        0.94       90.40     79.58 o 
  -8  10  14       87.15       60.39     42.92 o 
  -7  10  14      396.10      485.58     30.47 o 
  -6  10  14      997.11     1134.81     46.14 o 
  -5  10  14      751.50      773.78     35.21 o 
  -4  10  14      266.38      276.87     27.68 o 
  -3  10  14        0.23       17.61     23.22 o 
  -2  10  14      182.41      150.23     29.49 o 
  -1  10  14       70.29      163.21     28.57 o 
   0  10  14       13.56       17.41     27.58 o 
   1  10  14      179.72      228.84     35.93 o 
   2  10  14       10.64      -18.65     25.37 o 
   3  10  14      844.89      882.16     37.42 o 
   4  10  14       29.90       30.11     20.52 o 
   5  10  14      227.70      151.80     32.65 o 
   6  10  14      127.68       88.16     37.07 o 
  -8  11  14       62.17       27.06     26.14 o 
  -7  11  14       65.29       54.82     24.38 o 
  -6  11  14       97.57      120.27     35.15 o 
  -5  11  14       18.62        3.01     17.62 o 
  -4  11  14        4.74        4.54     22.12 o 
  -3  11  14        5.44        5.17     24.25 o 
  -2  11  14       13.75       25.83     21.74 o 
  -1  11  14        1.66       -8.07     21.62 o 
   0  11  14       60.23       88.34     30.92 o 
   1  11  14       20.86        1.85     20.19 o 
   2  11  14      455.71      375.44     36.42 o 
   3  11  14        2.90       19.82     26.02 o 
   4  11  14       57.79       63.57     28.88 o 
   5  11  14       94.76       45.37     32.58 o 
   6  11  14        0.49        7.31     33.05 o 
  -8  12  14       12.48       11.59     67.99 o 
  -7  12  14      369.34      286.59     80.35 o 
  -6  12  14      203.57      211.47     26.89 o 
  -5  12  14        4.58       10.70     18.53 o 
  -4  12  14      116.05       95.76     29.32 o 
  -3  12  14        0.04       19.32     22.67 o 
  -2  12  14       26.20       49.18     23.27 o 
  -1  12  14        2.05       13.41     22.92 o 
   0  12  14      523.74      546.98     32.10 o 
   1  12  14      959.61     1116.40     39.29 o 
   2  12  14       32.48       44.51     31.12 o 
   3  12  14      524.11      551.32     41.51 o 
   4  12  14       75.39       48.84     26.75 o 
   5  12  14      367.88      405.13     57.89 o 
   6  12  14      176.72      185.55     44.20 o 
  -8  13  14        0.98        0.72     44.16 o 
  -7  13  14       24.24       14.88     17.25 o 
  -6  13  14       20.83       49.21     22.71 o 
  -5  13  14        6.40        4.75     17.55 o 
  -4  13  14       35.79       51.13     28.02 o 
  -3  13  14       39.76       31.05     23.18 o 
  -2  13  14       48.60       56.45     31.67 o 
  -1  13  14       15.23       25.00     24.65 o 
   0  13  14      206.59      223.42     34.57 o 
   1  13  14        2.18       12.29     23.29 o 
   2  13  14      148.53      121.64     34.77 o 
   3  13  14       12.62        7.64     26.03 o 
   4  13  14       58.07       53.13     20.46 o 
   5  13  14      133.25      157.41     44.39 o 
   6  13  14       41.00       21.08     35.37 o 
  -8  14  14       67.80       75.72     86.53 o 
  -7  14  14      120.59       75.88     36.80 o 
  -6  14  14      702.52      772.63     68.69 o 
  -5  14  14     1809.08     2033.20    126.68 o 
  -4  14  14       50.30       25.38     22.73 o 
  -3  14  14      899.27     1089.81     40.67 o 
  -2  14  14      197.47      255.84     29.55 o 
  -1  14  14      333.58      426.67     35.67 o 
   0  14  14     1469.15     1665.74     46.90 o 
   1  14  14      679.36      591.09     41.07 o 
   2  14  14        0.44       -4.48     18.01 o 
   3  14  14     1567.98     1669.72     93.45 o 
   4  14  14       39.35       41.82     19.76 o 
   5  14  14      185.61      266.54     52.70 o 
  -7  15  14      115.53       82.17     82.28 o 
  -6  15  14      164.91      139.25     33.78 o 
  -5  15  14        1.21        3.76     28.36 o 
  -4  15  14      262.69      261.37     50.67 o 
  -3  15  14       72.25       51.57     28.22 o 
  -2  15  14       31.66       30.91     25.65 o 
  -1  15  14       32.93       33.53     25.83 o 
   0  15  14      223.06      200.66     35.65 o 
   1  15  14       44.47       69.84     30.26 o 
   2  15  14      457.86      438.54     36.22 o 
   3  15  14       80.65       66.05     24.42 o 
   4  15  14      123.44      128.11     32.26 o 
   5  15  14      103.42      114.30     37.79 o 
  -7  16  14      105.97       79.58    139.07 o 
  -6  16  14        5.42        7.86     30.12 o 
  -5  16  14      108.00      152.84     39.49 o 
  -4  16  14     1341.68     1525.80    107.79 o 
  -3  16  14      357.36      296.12     35.67 o 
  -2  16  14      262.80      286.31     33.90 o 
  -1  16  14      549.83      672.53     39.68 o 
   0  16  14      159.21      158.01     39.89 o 
   1  16  14      108.69      116.23     32.86 o 
   2  16  14      479.83      550.52     34.40 o 
   3  16  14      323.87      293.90     58.34 o 
   4  16  14        4.42       10.80     33.30 o 
   5  16  14      287.82      303.95     71.59 o 
  -6  17  14       10.33       31.80     47.08 o 
  -5  17  14       12.50        3.08     18.35 o 
  -4  17  14      175.77      142.14     60.89 o 
  -3  17  14       21.12      -15.77     33.38 o 
  -2  17  14       38.69       28.72     33.15 o 
  -1  17  14      150.99      145.65     34.36 o 
   0  17  14       94.30      120.59     30.12 o 
   1  17  14       62.09      128.76     32.13 o 
   2  17  14       37.87       11.51     32.79 o 
   3  17  14        0.10      -11.18     24.37 o 
   4  17  14       35.48        8.59     39.37 o 
  -6  18  14      903.73     1499.91     96.41 o 
  -5  18  14      170.99      154.79     65.13 o 
  -4  18  14       14.97      -12.09     22.54 o 
  -3  18  14       53.25       11.07     26.18 o 
  -2  18  14      773.45      979.00     69.91 o 
  -1  18  14      459.13      398.61     42.80 o 
   0  18  14       32.91       33.55     27.89 o 
   1  18  14       97.70       77.70     39.94 o 
   2  18  14       86.86       84.99     34.82 o 
   3  18  14      308.32      439.09     52.98 o 
   4  18  14       10.48       20.45     37.17 o 
  -5  19  14        6.66      -48.78     72.26 o 
  -4  19  14       31.94       28.31     25.10 o 
  -3  19  14        0.21      -17.87     27.95 o 
  -2  19  14       54.05       58.97     33.11 o 
  -1  19  14      111.62      111.35     31.19 o 
   0  19  14       38.29       43.94     30.58 o 
   1  19  14        0.01        9.19     24.23 o 
   2  19  14        5.82       15.65     29.00 o 
   3  19  14       17.15       10.35     27.32 o 
  -5  20  14      168.00      162.54     80.24 o 
  -4  20  14      566.94      944.70     83.86 o 
  -3  20  14       40.26       56.21     28.86 o 
  -2  20  14     1160.79     1467.11     94.81 o 
  -1  20  14      117.51      136.52     39.40 o 
   0  20  14       74.49       84.30     32.37 o 
   1  20  14      189.87      155.37     38.51 o 
   2  20  14       13.57      -16.70     34.01 o 
  -4  21  14       34.46       37.47     60.10 o 
  -3  21  14        1.05      -12.34     37.57 o 
  -2  21  14       34.89       28.01     37.41 o 
  -1  21  14       52.61       44.83     28.62 o 
   0  21  14        1.55       15.83     33.72 o 
   1  21  14        8.06       29.05     27.86 o 
  -2  22  14       24.46       34.13     32.67 o 
  -1  22  14       14.52        9.87     30.99 o 
   0  22  14       54.93       59.67     30.38 o 
  -9   1  15       94.85       64.64     43.08 o 
  -8   1  15      379.12      344.08     46.74 o 
  -7   1  15        6.61       24.84     34.35 o 
  -6   1  15     1490.74     1621.95     43.96 o 
  -5   1  15        0.64       18.78     25.72 o 
  -4   1  15      606.55      585.38     40.59 o 
  -3   1  15        7.20       25.84     32.25 o 
  -2   1  15       54.20      109.35     33.20 o 
  -1   1  15      411.70      478.52     42.44 o 
   0   1  15      112.58      164.36     39.69 o 
   1   1  15       72.50       82.33     39.85 o 
   2   1  15     1669.78     1514.18     56.80 o 
   3   1  15     1369.37     1461.95     58.83 o 
   4   1  15      579.49      266.49    124.01 o 
   5   1  15       61.93       16.69     37.38 o 
   6   1  15      538.92      370.15    149.54 o 
   7   1  15        0.28        9.79     19.64 o 
  -9   2  15       48.06       35.61     39.33 o 
  -8   2  15       67.49       51.00     28.94 o 
  -7   2  15       67.93       73.37     28.77 o 
  -6   2  15       30.53       65.11     32.34 o 
  -5   2  15        3.93        6.04     23.04 o 
  -4   2  15       65.24      124.55     30.47 o 
  -3   2  15       50.65      107.37     28.15 o 
  -2   2  15      280.73      293.47     32.46 o 
  -1   2  15        1.38       19.79     28.82 o 
   0   2  15      747.31      819.99     45.52 o 
   1   2  15      668.46      821.18     48.37 o 
   2   2  15     2524.83     2570.21     60.18 o 
   3   2  15      316.89      377.65     48.40 o 
   4   2  15      262.80      125.07     56.13 o 
   5   2  15       24.77        0.50     41.70 o 
   6   2  15       13.13      -21.31     47.67 o 
   7   2  15       75.52       17.92     29.79 o 
  -9   3  15       37.39       37.00     37.60 o 
  -8   3  15      157.44      148.64     33.19 o 
  -7   3  15      569.06      472.97     64.65 o 
  -6   3  15      642.30      528.45     80.20 o 
  -5   3  15      562.56      609.20     34.70 o 
  -4   3  15       22.94       22.35     28.88 o 
  -3   3  15      837.75     1052.14     41.58 o 
  -2   3  15      873.24      803.20     45.47 o 
  -1   3  15       54.33       63.03     29.11 o 
   0   3  15     1066.13     1035.59     43.50 o 
   1   3  15     1102.14     1158.11     47.79 o 
   2   3  15      179.67      160.53     46.33 o 
   3   3  15        2.46       27.39     33.94 o 
   4   3  15     2068.12     2252.28     63.83 o 
   5   3  15       34.10        7.91     33.89 o 
   6   3  15       17.49       33.76     43.95 o 
   7   3  15       99.48       41.43     34.97 o 
  -9   4  15        2.18        2.55     31.51 o 
  -8   4  15      133.99      123.66     34.80 o 
  -7   4  15        2.30       11.67     24.65 o 
  -6   4  15        0.92        4.90     24.96 o 
  -5   4  15        4.63       31.24     26.21 o 
  -4   4  15        0.18       -3.34     20.74 o 
  -3   4  15        0.01       16.26     28.66 o 
  -2   4  15       98.54       43.11     28.14 o 
  -1   4  15     1196.57     1183.47     46.34 o 
   0   4  15       33.36       41.82     35.10 o 
   1   4  15       84.96       66.55     37.64 o 
   2   4  15     1212.36     1368.35     55.08 o 
   3   4  15      227.83      148.79     47.07 o 
   4   4  15      115.12       82.29     39.38 o 
   5   4  15       18.43       46.51     38.55 o 
   6   4  15      230.65      163.33     90.77 o 
   7   4  15        8.30       10.90     28.48 o 
  -9   5  15       46.21       39.74     56.78 o 
  -8   5  15        3.63        0.78     22.11 o 
  -7   5  15      228.44      159.07     36.75 o 
  -6   5  15      735.63      768.47    100.78 o 
  -5   5  15      633.78      614.85     37.70 o 
  -4   5  15       37.55       39.40     26.81 o 
  -3   5  15      668.27      639.35     38.33 o 
  -2   5  15        8.79       33.63     27.90 o 
  -1   5  15     4792.11     4817.56     85.98 o 
   0   5  15      177.49      138.81     37.07 o 
   1   5  15      383.53      313.78     41.36 o 
   2   5  15      269.26      271.03     40.27 o 
   3   5  15     1510.62     1660.33     60.95 o 
   4   5  15      470.55      494.85     92.56 o 
   5   5  15       61.84       26.29     47.52 o 
   6   5  15      110.09       53.58     42.76 o 
  -9   6  15        7.21      -12.98     39.48 o 
  -8   6  15      109.35      123.90     31.26 o 
  -7   6  15      137.83      151.42     34.23 o 
  -6   6  15        7.67       -4.96     20.66 o 
  -5   6  15        0.66       -1.58     22.96 o 
  -4   6  15        5.23       17.71     21.89 o 
  -3   6  15        0.04       13.90     25.59 o 
  -2   6  15       68.96      112.72     36.22 o 
  -1   6  15      345.14      371.03     39.46 o 
   0   6  15       27.85       39.95     32.65 o 
   1   6  15     1700.23     1356.56     59.02 o 
   2   6  15      376.80      360.28     44.74 o 
   3   6  15      369.21      378.81     44.54 o 
   4   6  15       86.61       22.68     43.29 o 
   5   6  15      123.90      103.55     47.12 o 
   6   6  15        9.07       -5.85     41.71 o 
  -9   7  15        8.48       22.62     33.61 o 
  -8   7  15      568.89      589.41     84.15 o 
  -7   7  15       86.35      101.52     31.27 o 
  -6   7  15     1255.56     1368.04     49.78 o 
  -5   7  15       71.63       66.13     24.85 o 
  -4   7  15      262.64      308.88     33.34 o 
  -3   7  15      111.99       51.36     24.18 o 
  -2   7  15      117.22      114.93     29.88 o 
  -1   7  15     3290.31     3264.88     69.81 o 
   0   7  15      116.54       97.44     34.59 o 
   1   7  15     3812.73     3899.78     67.36 o 
   2   7  15        7.91       15.76     30.55 o 
   3   7  15      861.87      994.52     60.82 o 
   4   7  15      291.78      379.51     46.32 o 
   5   7  15       15.93        8.44     26.82 o 
   6   7  15       86.09       87.34     53.31 o 
  -9   8  15       10.27       -7.83     40.18 o 
  -8   8  15        0.30        2.97     22.80 o 
  -7   8  15       11.54       10.09     29.42 o 
  -6   8  15       15.10       18.75     23.23 o 
  -5   8  15        7.69        2.25     22.67 o 
  -4   8  15       82.47       66.49     27.43 o 
  -3   8  15       49.62       36.28     33.21 o 
  -2   8  15       33.15       26.60     23.26 o 
  -1   8  15      777.55      819.29     35.48 o 
   0   8  15        0.28       18.37     24.96 o 
   1   8  15     1023.04      951.55     42.20 o 
   2   8  15       11.63        1.24     23.53 o 
   3   8  15       57.94       61.52     27.35 o 
   4   8  15       67.41       61.56     30.69 o 
   5   8  15       13.51       25.43     27.10 o 
   6   8  15      117.34       69.10     37.87 o 
  -8   9  15      797.87      871.78     95.62 o 
  -7   9  15       61.62       73.90     33.98 o 
  -6   9  15     1478.03     1692.37     64.68 o 
  -5   9  15       29.56       25.05     24.49 o 
  -4   9  15        9.42       16.88     27.82 o 
  -3   9  15       80.62       69.12     25.88 o 
  -2   9  15       33.50        8.75     21.79 o 
  -1   9  15      696.72      591.79     40.99 o 
   0   9  15        1.22       16.10     30.01 o 
   1   9  15       13.01       22.53     28.89 o 
   2   9  15      415.18      460.07     37.66 o 
   3   9  15     1797.67     1915.81     68.15 o 
   4   9  15      145.15      156.54     34.62 o 
   5   9  15       67.68       64.51     44.62 o 
   6   9  15      105.48       74.67     37.94 o 
  -8  10  15        0.19        6.53     20.05 o 
  -7  10  15        0.09       18.55     29.51 o 
  -6  10  15       43.32       16.33     21.96 o 
  -5  10  15        2.00        8.15     21.36 o 
  -4  10  15       48.30       31.20     23.18 o 
  -3  10  15        0.15       10.44     21.20 o 
  -2  10  15       90.70       77.32     32.99 o 
  -1  10  15        3.89        5.68     21.33 o 
   0  10  15        4.44        5.35     21.68 o 
   1  10  15       91.07       97.15     33.25 o 
   2  10  15        4.14        6.94     27.87 o 
   3  10  15       63.17       71.86     26.27 o 
   4  10  15       39.92       71.04     25.88 o 
   5  10  15       32.44       33.78     42.77 o 
   6  10  15       46.15       79.98     39.21 o 
  -8  11  15       88.36       60.16     29.47 o 
  -7  11  15        5.51      -15.29     27.21 o 
  -6  11  15      482.60      572.34     35.06 o 
  -5  11  15        2.04        2.64     21.02 o 
  -4  11  15      114.94      119.30     29.97 o 
  -3  11  15       10.77       21.59     24.20 o 
  -2  11  15        0.27       -5.56     20.97 o 
  -1  11  15      146.57      139.01     30.12 o 
   0  11  15      386.44      391.07     34.17 o 
   1  11  15      552.73      457.00     35.59 o 
   2  11  15      102.11       94.26     34.20 o 
   3  11  15       10.21       41.45     24.76 o 
   4  11  15      488.70      529.31     56.86 o 
   5  11  15        5.27       -3.27     40.97 o 
  -8  12  15        3.60       23.95     78.03 o 
  -7  12  15        0.28        5.15     19.79 o 
  -6  12  15       67.51       51.52     23.57 o 
  -5  12  15        0.12        8.59     23.93 o 
  -4  12  15       69.22       48.37     31.88 o 
  -3  12  15        3.15        2.76     18.79 o 
  -2  12  15        7.19       19.72     28.51 o 
  -1  12  15      229.16      261.20     34.84 o 
   0  12  15       70.81       70.37     31.63 o 
   1  12  15      225.67      228.83     34.01 o 
   2  12  15      182.36       90.52     27.89 o 
   3  12  15      178.31      208.34     35.82 o 
   4  12  15        5.74        0.71     22.89 o 
   5  12  15       27.13       78.93     43.38 o 
  -7  13  15       13.43       -0.65     17.92 o 
  -6  13  15      699.69      740.46     79.78 o 
  -5  13  15      242.72      167.37     34.85 o 
  -4  13  15        1.88       20.28     30.06 o 
  -3  13  15      146.13      141.64     34.84 o 
  -2  13  15       34.57       36.96     27.86 o 
  -1  13  15      206.73      240.66     32.93 o 
   0  13  15       53.77       40.09     34.62 o 
   1  13  15      725.34      755.36     74.38 o 
   2  13  15       67.66       82.47     30.44 o 
   3  13  15      352.34      308.82     31.94 o 
   4  13  15      399.26      402.79     56.86 o 
   5  13  15       76.50       85.84     44.00 o 
  -7  14  15       18.51       32.25     58.17 o 
  -6  14  15       68.86       53.52     27.82 o 
  -5  14  15       27.37       39.26     26.12 o 
  -4  14  15      212.42      153.41     41.67 o 
  -3  14  15       56.19       69.74     33.34 o 
  -2  14  15      379.31      374.34     38.51 o 
  -1  14  15      107.87       62.36     34.20 o 
   0  14  15        0.04        8.79     23.96 o 
   1  14  15        2.72      -10.16     29.79 o 
   2  14  15      266.24      221.50     31.19 o 
   3  14  15       76.14      120.93     31.31 o 
   4  14  15      171.21      148.23     34.32 o 
   5  14  15       77.40      103.92     55.53 o 
  -7  15  15       25.99        6.51     42.50 o 
  -6  15  15      237.48      200.16     65.29 o 
  -5  15  15      376.57      344.88    115.53 o 
  -4  15  15      880.39      852.82     50.90 o 
  -3  15  15      356.23      413.71     49.02 o 
  -2  15  15       38.75       38.84     32.76 o 
  -1  15  15     1436.69     1746.90     48.58 o 
   0  15  15       21.73       83.28     34.64 o 
   1  15  15      438.15      443.62     36.02 o 
   2  15  15        8.87        3.91     22.89 o 
   3  15  15      229.53      197.50     52.16 o 
   4  15  15      119.38      157.71     56.10 o 
  -6  16  15       98.17       99.41    102.70 o 
  -5  16  15        1.53        3.31     22.80 o 
  -4  16  15       36.20       38.58     25.18 o 
  -3  16  15        2.48        3.88     20.80 o 
  -2  16  15       50.83       87.95     34.22 o 
  -1  16  15        0.30       15.40     27.24 o 
   0  16  15       38.05       15.35     29.91 o 
   1  16  15       11.21       -1.70     21.74 o 
   2  16  15       12.72       18.55     30.74 o 
   3  16  15        0.14      -24.48     31.25 o 
   4  16  15       42.00       51.60     45.00 o 
  -6  17  15      152.74      142.06    140.62 o 
  -5  17  15      223.43      258.00     72.26 o 
  -4  17  15      108.15       94.78     35.09 o 
  -3  17  15      505.06      677.44     70.71 o 
  -2  17  15       93.10       93.68     30.45 o 
  -1  17  15      875.70     1057.94     47.84 o 
   0  17  15       51.77       26.63     28.54 o 
   1  17  15      106.79      141.89     35.58 o 
   2  17  15      111.07       93.06     38.67 o 
   3  17  15      378.50      550.90     51.62 o 
  -5  18  15        5.45        7.71     30.86 o 
  -4  18  15       53.92       51.90     26.00 o 
  -3  18  15       59.63       64.44     27.55 o 
  -2  18  15       55.71       55.36     29.04 o 
  -1  18  15        3.94        2.04     20.58 o 
   0  18  15       26.12       22.11     30.20 o 
   1  18  15        4.87        5.74     26.99 o 
   2  18  15        5.65       -5.61     23.42 o 
   3  18  15       24.46       22.47     32.39 o 
  -4  19  15      165.73       83.64     47.78 o 
  -3  19  15       64.02       76.39     33.55 o 
  -2  19  15      316.09      341.94     59.77 o 
  -1  19  15      862.16     1126.86     73.82 o 
   0  19  15        0.12       11.51     29.01 o 
   1  19  15      287.72      411.41     47.01 o 
   2  19  15       80.52       46.57     35.96 o 
  -3  20  15       40.85       32.71     37.83 o 
  -2  20  15       27.67       31.35     27.26 o 
  -1  20  15       38.06       40.53     32.93 o 
   0  20  15        0.24        0.01     24.82 o 
   1  20  15        5.31        5.41     31.02 o 
  -2  21  15       73.03       95.05     34.10 o 
  -1  21  15       61.22       91.16     42.95 o 
  -9   0  16        2.66       14.12     38.73 o 
  -8   0  16      367.29      294.96    102.39 o 
  -7   0  16      586.89      775.49     86.61 o 
  -6   0  16     1036.59     1128.12     61.37 o 
  -5   0  16       20.21       11.45     43.59 o 
  -4   0  16        9.46        6.88     31.90 o 
  -3   0  16      200.43      176.40     52.46 o 
  -2   0  16      834.28      591.53     65.86 o 
  -1   0  16      221.78      182.10     61.36 o 
   0   0  16     2095.90     2333.59     93.15 o 
   1   0  16      329.33      286.34     69.60 o 
   2   0  16     1580.20     1857.77     83.50 o 
   3   0  16        6.52      -17.58     49.42 o 
   4   0  16      704.94      399.75    282.39 o 
   5   0  16      267.88      163.82    147.18 o 
   6   0  16        0.94       24.92     60.07 o 
  -9   1  16       27.33       12.70     27.35 o 
  -8   1  16        6.20        2.39     23.11 o 
  -7   1  16        1.64       20.38     29.50 o 
  -6   1  16       15.73       31.13     29.64 o 
  -5   1  16        3.85       -9.66     25.52 o 
  -4   1  16       38.18       52.57     28.49 o 
  -3   1  16       13.80       -4.10     22.89 o 
  -2   1  16     1118.52      979.17     42.92 o 
  -1   1  16     1768.95     1714.77     50.41 o 
   0   1  16      124.05      119.24     37.57 o 
   1   1  16        0.09        5.24     31.54 o 
   2   1  16      310.51      250.29     50.86 o 
   3   1  16      181.80      168.33     62.48 o 
   4   1  16       29.88       28.68     38.58 o 
   5   1  16       31.08        4.74     39.21 o 
   6   1  16       16.29       79.39     51.20 o 
  -9   2  16       17.24        5.47     25.40 o 
  -8   2  16      139.74      118.13     36.71 o 
  -7   2  16     1320.66     1484.00     49.82 o 
  -6   2  16      258.82      324.65     41.63 o 
  -5   2  16     1473.42     1677.16     46.59 o 
  -4   2  16      653.65      786.09     53.20 o 
  -3   2  16       33.22        9.35     25.02 o 
  -2   2  16      218.11      213.01     36.74 o 
  -1   2  16     1584.12     1485.36     52.17 o 
   0   2  16      191.41      166.74     38.83 o 
   1   2  16        0.85        5.77     31.49 o 
   2   2  16      723.90      885.33     57.95 o 
   3   2  16      171.43      132.49     49.24 o 
   4   2  16      394.38      311.20    124.56 o 
   5   2  16      216.84      145.00     71.48 o 
   6   2  16       27.62       11.69     64.01 o 
  -9   3  16        2.26        6.06     31.70 o 
  -8   3  16       52.20       26.34     29.20 o 
  -7   3  16        0.42       -3.49     23.44 o 
  -6   3  16        5.83       -1.34     26.95 o 
  -5   3  16        2.50       -1.57     22.18 o 
  -4   3  16        0.01        8.52     28.82 o 
  -3   3  16        0.10        6.42     26.10 o 
  -2   3  16       19.42       -1.43     28.26 o 
  -1   3  16       59.49       43.62     41.54 o 
   0   3  16      288.82      329.21     54.14 o 
   1   3  16      118.95      138.38     45.40 o 
   2   3  16      111.73      113.40     38.31 o 
   3   3  16        7.64      -16.80     34.63 o 
   4   3  16        0.77        9.26     34.82 o 
   5   3  16       31.97       23.53     43.87 o 
   6   3  16      214.78      138.00     75.72 o 
  -9   4  16       53.28       35.72     53.35 o 
  -8   4  16       20.80       11.42     24.70 o 
  -7   4  16      433.57      279.40     83.16 o 
  -6   4  16       32.30       36.17     29.88 o 
  -5   4  16      381.15      350.18     36.89 o 
  -4   4  16      207.87      223.81     35.25 o 
  -3   4  16      191.34      197.87     32.82 o 
  -2   4  16      500.33      427.33     36.75 o 
  -1   4  16      167.15      135.74     33.83 o 
   0   4  16     2478.54     2532.06     65.01 o 
   1   4  16      189.88      209.53     38.64 o 
   2   4  16      586.78      515.75     54.57 o 
   3   4  16       31.08       37.91     44.54 o 
   4   4  16      577.95      547.30    134.38 o 
   5   4  16      186.29      128.28     84.31 o 
   6   4  16       30.33        4.91     37.26 o 
  -8   5  16       20.81        6.31     28.40 o 
  -7   5  16       45.18       36.05     26.37 o 
  -6   5  16        5.85       22.57     29.83 o 
  -5   5  16        0.01       11.60     27.43 o 
  -4   5  16       12.79       26.79     28.82 o 
  -3   5  16       99.30       57.95     32.56 o 
  -2   5  16       47.91       92.90     37.02 o 
  -1   5  16       59.46       57.98     37.87 o 
   0   5  16       20.26       -1.51     27.76 o 
   1   5  16      738.22      680.56     49.20 o 
   2   5  16      393.42      331.27     52.08 o 
   3   5  16      744.33     1019.23     57.97 o 
   4   5  16       90.47       62.64     49.03 o 
   5   5  16        0.63       -2.72     34.65 o 
   6   5  16        0.72      -29.68     42.95 o 
  -8   6  16       32.00       49.12     30.31 o 
  -7   6  16      247.88      157.09     53.59 o 
  -6   6  16      208.77      184.38     29.73 o 
  -5   6  16      994.64     1147.42     48.74 o 
  -4   6  16      371.39      397.74     34.68 o 
  -3   6  16      156.72      193.84     42.67 o 
  -2   6  16     1580.16     1471.56     50.67 o 
  -1   6  16     4037.31     4379.56     88.99 o 
   0   6  16     2187.38     2288.17     70.70 o 
   1   6  16      904.26      921.54     52.39 o 
   2   6  16      452.01      438.54     50.88 o 
   3   6  16       73.12      125.42     44.84 o 
   4   6  16      413.91      481.65     54.18 o 
   5   6  16      154.91      164.83     58.02 o 
   6   6  16       11.23       37.87     55.48 o 
  -8   7  16       31.97       34.60     28.03 o 
  -7   7  16       18.33       24.34     28.46 o 
  -6   7  16       45.03       32.77     26.48 o 
  -5   7  16       11.60       16.40     26.05 o 
  -4   7  16      165.55      129.81     35.82 o 
  -3   7  16      168.84      196.59     30.26 o 
  -2   7  16      132.15      199.82     33.50 o 
  -1   7  16        5.36       16.57     30.67 o 
   0   7  16      109.60      124.39     35.88 o 
   1   7  16      280.33      209.67     43.33 o 
   2   7  16       12.27        5.87     30.70 o 
   3   7  16       51.97       66.43     41.89 o 
   4   7  16      146.77      106.91     43.00 o 
   5   7  16       66.62       55.35     33.94 o 
   6   7  16       74.85       62.84     50.59 o 
  -8   8  16      412.33      362.86     92.89 o 
  -7   8  16      844.27      417.50    287.61 o 
  -6   8  16      275.36      330.08     36.89 o 
  -5   8  16      433.86      456.62     34.92 o 
  -4   8  16       29.19       42.90     25.40 o 
  -3   8  16       85.75       84.75     31.53 o 
  -2   8  16      583.59      649.89     36.62 o 
  -1   8  16     1116.87     1145.43     40.98 o 
   0   8  16     1034.45     1006.29     40.01 o 
   1   8  16       73.19       65.59     32.65 o 
   2   8  16     1315.39     1502.49     60.10 o 
   3   8  16      284.63      287.90     34.37 o 
   4   8  16      115.84      101.08     38.86 o 
   5   8  16      431.22      399.46    114.96 o 
  -8   9  16        1.54       -2.46     21.42 o 
  -7   9  16       51.73       65.74     27.20 o 
  -6   9  16       19.89       24.70     28.44 o 
  -5   9  16       11.91       19.74     25.49 o 
  -4   9  16        6.46        2.59     26.51 o 
  -3   9  16      240.99      249.21     36.12 o 
  -2   9  16      240.53      259.93     35.02 o 
  -1   9  16      326.07      364.05     45.42 o 
   0   9  16        7.89        6.87     29.73 o 
   1   9  16        8.17       24.64     31.24 o 
   2   9  16      139.10       74.19     38.10 o 
   3   9  16      111.59       87.17     30.37 o 
   4   9  16       74.73       37.01     31.13 o 
   5   9  16       14.27       33.68     44.97 o 
  -8  10  16      276.83      195.16     55.54 o 
  -7  10  16      202.46      215.46     49.53 o 
  -6  10  16      218.96      210.98     35.69 o 
  -5  10  16      153.14      189.78     32.55 o 
  -4  10  16        2.62        0.50     20.21 o 
  -3  10  16       87.86       97.70     30.73 o 
  -2  10  16       27.93       44.05     32.31 o 
  -1  10  16      147.02      212.24     34.07 o 
   0  10  16      833.02      893.99     41.80 o 
   1  10  16      103.54      115.44     31.74 o 
   2  10  16      182.59      191.21     41.71 o 
   3  10  16       70.12       54.29     29.92 o 
   4  10  16      143.09      112.37     41.42 o 
   5  10  16      374.02      406.43     94.33 o 
  -7  11  16        0.06       -9.93     26.19 o 
  -6  11  16       56.67       61.19     27.09 o 
  -5  11  16       12.13       10.94     28.65 o 
  -4  11  16       11.65       18.86     25.99 o 
  -3  11  16       11.80       26.58     27.89 o 
  -2  11  16        0.58       16.33     26.21 o 
  -1  11  16      281.00      217.29     36.78 o 
   0  11  16       21.54       33.65     30.54 o 
   1  11  16      272.17      194.60     36.11 o 
   2  11  16       61.11       30.13     28.07 o 
   3  11  16       12.89       27.81     25.65 o 
   4  11  16        6.83        1.44     21.85 o 
   5  11  16        2.68       26.06     50.62 o 
  -7  12  16      105.18      120.71     41.66 o 
  -6  12  16       19.36       -1.05     19.22 o 
  -5  12  16        2.44       19.54     26.56 o 
  -4  12  16       15.03       19.67     31.52 o 
  -3  12  16      540.34      458.71     34.26 o 
  -2  12  16      354.33      393.59     47.98 o 
  -1  12  16       20.45       65.31     33.08 o 
   0  12  16      536.56      570.75     44.95 o 
   1  12  16       11.02       34.14     29.12 o 
   2  12  16      268.86      238.54     33.39 o 
   3  12  16      130.97      136.78     31.24 o 
   4  12  16      245.98      260.21     38.14 o 
  -7  13  16       10.32       17.62     41.71 o 
  -6  13  16       18.51       17.70     23.30 o 
  -5  13  16       61.16       81.45     31.52 o 
  -4  13  16      156.08      190.35     53.44 o 
  -3  13  16       15.89       -0.38     21.09 o 
  -2  13  16        0.12       -0.68     20.18 o 
  -1  13  16      151.98      192.73     32.44 o 
   0  13  16       12.35       37.33     27.93 o 
   1  13  16        0.94       -3.68     28.58 o 
   2  13  16       80.72       95.51     31.29 o 
   3  13  16       76.84       37.52     32.34 o 
   4  13  16        1.10       33.72     47.71 o 
  -6  14  16      446.95      434.09    115.87 o 
  -5  14  16      197.13      147.19     64.01 o 
  -4  14  16        4.64        5.62     25.15 o 
  -3  14  16      896.39     1049.90     49.90 o 
  -2  14  16      457.27      437.83     35.54 o 
  -1  14  16       54.05       49.19     31.67 o 
   0  14  16     1406.79     1454.84     54.70 o 
   1  14  16       56.32       25.59     28.11 o 
   2  14  16      204.13      140.45     39.31 o 
   3  14  16        1.43      -13.35     31.70 o 
   4  14  16       10.95       40.35     44.34 o 
  -6  15  16      173.74      182.97     61.89 o 
  -5  15  16        9.85        8.82     26.22 o 
  -4  15  16       20.58       22.48     29.96 o 
  -3  15  16        2.28       -7.63     25.53 o 
  -2  15  16       11.49        7.18     26.96 o 
  -1  15  16       91.22       77.05     31.77 o 
   0  15  16       17.08       46.67     33.96 o 
   1  15  16       61.10       53.36     30.93 o 
   2  15  16        0.03       14.58     35.25 o 
   3  15  16      106.63      114.59     38.05 o 
  -5  16  16      288.55      244.75     74.57 o 
  -4  16  16       16.29       15.44     24.67 o 
  -3  16  16      217.74      235.08     37.54 o 
  -2  16  16      199.03      197.65     34.34 o 
  -1  16  16      890.37      813.19     56.32 o 
   0  16  16      443.71      484.22     46.88 o 
   1  16  16       48.67       37.24     32.81 o 
   2  16  16      279.34      286.58     38.99 o 
   3  16  16        0.62       -8.36     32.53 o 
  -5  17  16        4.14       -4.29     26.67 o 
  -4  17  16       48.73       23.53     27.62 o 
  -3  17  16       55.90       51.60     31.02 o 
  -2  17  16       39.23       46.17     33.08 o 
  -1  17  16       14.34       -3.46     29.32 o 
   0  17  16        1.85       24.00     32.91 o 
   1  17  16       33.22       64.55     32.56 o 
   2  17  16       85.39      129.77     46.13 o 
  -4  18  16      143.58       71.61     44.27 o 
  -3  18  16       34.50       32.87     33.71 o 
  -2  18  16        2.40      -11.70     37.15 o 
  -1  18  16      312.60      302.45     43.56 o 
   0  18  16      260.10      387.52     45.15 o 
   1  18  16       84.56       53.71     34.05 o 
  -3  19  16        2.33        0.13     25.17 o 
  -2  19  16       13.75       36.68     34.48 o 
  -1  19  16        0.18        6.23     27.54 o 
   0  19  16       22.76        0.76     30.68 o 
  -8   1  17       15.06       20.65     35.27 o 
  -7   1  17      962.60     1099.90     50.44 o 
  -6   1  17        6.59       49.29     36.55 o 
  -5   1  17      114.71      149.41     36.97 o 
  -4   1  17       36.72      109.94     35.99 o 
  -3   1  17       79.77      120.02     40.07 o 
  -2   1  17      547.25      497.46     41.97 o 
  -1   1  17     1769.11     1582.37     74.16 o 
   0   1  17     2297.76     2353.35     60.27 o 
   1   1  17      693.78      626.78     52.07 o 
   2   1  17      164.27      136.11     49.71 o 
   3   1  17     1043.81     1273.11     63.63 o 
   4   1  17        0.83       -4.40     40.19 o 
   5   1  17      163.00      142.99     84.64 o 
  -8   2  17        6.11        7.51     32.01 o 
  -7   2  17       77.33       30.14     32.71 o 
  -6   2  17       22.34       18.38     34.20 o 
  -5   2  17       10.20       12.37     26.96 o 
  -4   2  17      140.55       81.43     43.89 o 
  -3   2  17        0.32        7.45     26.74 o 
  -2   2  17     1197.00     1404.47     81.41 o 
  -1   2  17     1009.78     1104.80     49.12 o 
   0   2  17      121.65      130.47     37.82 o 
   1   2  17      518.48      535.04     51.49 o 
   2   2  17      142.39      182.16     50.84 o 
   3   2  17      142.69      170.89     49.01 o 
   4   2  17      185.24      152.80     71.82 o 
   5   2  17      133.67       81.70     56.38 o 
  -8   3  17       34.27       17.59     30.09 o 
  -7   3  17      370.43      257.15     90.33 o 
  -6   3  17      684.21      903.64     40.90 o 
  -5   3  17      961.90     1094.41     45.21 o 
  -4   3  17      423.87      342.79     45.70 o 
  -3   3  17      243.60      217.60     39.53 o 
  -2   3  17      366.15      320.69     45.77 o 
  -1   3  17      891.32      953.91     55.51 o 
   0   3  17      211.39      192.85     51.97 o 
   1   3  17     1104.33     1090.48     61.00 o 
   2   3  17      263.66      248.17     45.09 o 
   3   3  17      201.28      339.80     53.41 o 
   4   3  17        8.32       24.37     40.33 o 
   5   3  17       88.12       15.19     44.80 o 
  -8   4  17        0.99       -9.86     34.38 o 
  -7   4  17       22.07       19.31     28.12 o 
  -6   4  17        7.47        4.63     27.84 o 
  -5   4  17       11.74       49.67     33.79 o 
  -4   4  17       17.74        4.66     25.42 o 
  -3   4  17       32.82       33.61     34.60 o 
  -2   4  17      149.84      105.33     41.77 o 
  -1   4  17      155.38      115.09     39.75 o 
   0   4  17        1.90        0.32     29.46 o 
   1   4  17        0.03        6.13     30.81 o 
   2   4  17       45.65       43.14     40.96 o 
   3   4  17      377.96      318.55     57.59 o 
   4   4  17       12.96       18.42     43.69 o 
   5   4  17       25.41       56.98     49.25 o 
  -8   5  17      168.71      137.20     47.93 o 
  -7   5  17      201.69      165.03     49.18 o 
  -6   5  17      438.89      356.98     38.98 o 
  -5   5  17       27.99       62.59     33.88 o 
  -4   5  17     1875.90     2113.30     85.58 o 
  -3   5  17        9.78        1.01     27.58 o 
  -2   5  17      257.26      278.37     38.24 o 
  -1   5  17      384.10      351.39     44.79 o 
   0   5  17     2224.60     2252.73     64.78 o 
   1   5  17      143.32      259.74     50.84 o 
   2   5  17      511.79      513.57     48.25 o 
   3   5  17       80.42       72.35     42.42 o 
   4   5  17       73.87       68.71     47.01 o 
   5   5  17      283.27      215.77     72.37 o 
  -8   6  17       16.52       11.07     31.96 o 
  -7   6  17        2.08       -5.13     28.64 o 
  -6   6  17        7.12       -1.04     22.89 o 
  -5   6  17        1.00        5.77     27.50 o 
  -4   6  17        6.61       21.84     28.16 o 
  -3   6  17        0.37       10.49     32.66 o 
  -2   6  17      287.90      245.16     41.79 o 
  -1   6  17      106.24      123.80     43.00 o 
   0   6  17      248.42      241.44     49.31 o 
   1   6  17      112.61      114.28     46.82 o 
   2   6  17      185.22      133.03     55.14 o 
   3   6  17        5.80      -31.67     46.92 o 
   4   6  17       62.71       90.31     53.16 o 
   5   6  17        7.40       67.63     50.41 o 
  -8   7  17        0.12        1.81     28.86 o 
  -7   7  17      505.89      527.32     71.27 o 
  -6   7  17      185.38      132.87     31.08 o 
  -5   7  17      439.08      483.53     36.57 o 
  -4   7  17      954.80     1017.45     51.73 o 
  -3   7  17        0.86        1.85     22.38 o 
  -2   7  17     4951.00     5141.08     73.93 o 
  -1   7  17       40.83       52.94     39.24 o 
   0   7  17     2116.75     2350.61     68.36 o 
   1   7  17      323.42      382.25     45.74 o 
   2   7  17      162.46      125.04     45.79 o 
   3   7  17      196.84      267.46     78.40 o 
   4   7  17       16.43       82.44     49.27 o 
   5   7  17      275.37      196.66     58.14 o 
  -7   8  17       96.76       50.75     36.10 o 
  -6   8  17       12.43        3.57     22.26 o 
  -5   8  17        8.04        0.08     22.63 o 
  -4   8  17       19.20       21.96     28.49 o 
  -3   8  17       44.51       39.55     31.50 o 
  -2   8  17      117.30       89.73     36.59 o 
  -1   8  17        0.99      -21.37     29.75 o 
   0   8  17      168.26      101.48     34.20 o 
   1   8  17        5.68        6.05     29.06 o 
   2   8  17       50.49       30.42     28.69 o 
   3   8  17       81.61       53.62     31.61 o 
   4   8  17       29.82      -15.96     33.05 o 
   5   8  17        7.61        6.45     42.68 o 
  -7   9  17      293.43      314.35     54.09 o 
  -6   9  17       52.10       57.88     32.81 o 
  -5   9  17       10.70       20.51     27.30 o 
  -4   9  17       36.52       34.83     32.18 o 
  -3   9  17       72.72       20.79     26.55 o 
  -2   9  17       27.00       58.61     33.84 o 
  -1   9  17      377.58      537.19     48.06 o 
   0   9  17     2277.23     2589.70     88.94 o 
   1   9  17        5.71       39.20     35.65 o 
   2   9  17       18.60       27.85     34.43 o 
   3   9  17      150.14      126.18     32.45 o 
   4   9  17       32.53       31.43     33.16 o 
  -7  10  17        1.24        5.96     28.71 o 
  -6  10  17        0.46       -4.15     32.57 o 
  -5  10  17       16.34       26.41     27.82 o 
  -4  10  17       56.35       76.52     33.50 o 
  -3  10  17        0.28       -0.37     24.43 o 
  -2  10  17       44.77       43.13     30.75 o 
  -1  10  17       10.33       19.37     27.29 o 
   0  10  17        1.12      -10.54     26.54 o 
   1  10  17        3.30        5.14     26.74 o 
   2  10  17        6.68       -3.82     23.69 o 
   3  10  17       26.96       -0.87     22.45 o 
   4  10  17       16.35        1.99     34.98 o 
  -7  11  17      210.28      148.87     46.24 o 
  -6  11  17       95.73       81.06     32.22 o 
  -5  11  17       17.88        4.07     30.83 o 
  -4  11  17        7.15       16.69     25.44 o 
  -3  11  17      299.91      254.22     43.19 o 
  -2  11  17      287.32      356.34     36.13 o 
  -1  11  17       16.03       32.60     32.44 o 
   0  11  17       40.26       60.76     33.71 o 
   1  11  17      254.10      195.31     72.64 o 
   2  11  17       32.33       41.58     34.27 o 
   3  11  17      398.62      266.77     53.21 o 
   4  11  17       55.12       57.56     39.14 o 
  -6  12  17        1.33       10.93     29.54 o 
  -5  12  17        0.02        3.43     25.23 o 
  -4  12  17       19.75      -14.31     28.10 o 
  -3  12  17        2.70       -2.98     23.19 o 
  -2  12  17        6.32        3.67     31.46 o 
  -1  12  17      178.53      160.30     46.19 o 
   0  12  17       25.41       37.35     35.62 o 
   1  12  17        0.27       -0.35     21.67 o 
   2  12  17       10.57        5.09     27.06 o 
   3  12  17        7.68       22.29     34.20 o 
  -6  13  17        7.72       17.39     27.50 o 
  -5  13  17        6.16       -6.03     29.31 o 
  -4  13  17        1.44       17.63     34.51 o 
  -3  13  17        0.29       -4.49     26.48 o 
  -2  13  17      853.52      933.50     70.44 o 
  -1  13  17      339.14      309.09     43.58 o 
   0  13  17      734.99      882.08     59.10 o 
   1  13  17      562.34      374.23    112.44 o 
   2  13  17      115.03      101.60     32.83 o 
   3  13  17       43.08       42.39     35.99 o 
  -5  14  17      159.61      104.70     35.28 o 
  -4  14  17        3.73        4.29     26.28 o 
  -3  14  17        8.63       21.24     34.05 o 
  -2  14  17       32.32       20.63     33.37 o 
  -1  14  17      308.96      245.48     39.01 o 
   0  14  17       91.69       74.51     34.45 o 
   1  14  17       62.78       57.97     33.74 o 
   2  14  17      148.72      114.02     38.58 o 
   3  14  17       25.32       16.29     34.15 o 
  -5  15  17       79.74       47.08     39.84 o 
  -4  15  17      330.56      278.28     59.40 o 
  -3  15  17      137.01       88.26     32.03 o 
  -2  15  17      543.44      577.96     52.53 o 
  -1  15  17        0.28       -7.53     27.82 o 
   0  15  17      858.53      993.21     54.51 o 
   1  15  17       13.20       17.43     36.51 o 
   2  15  17       44.08       60.15     39.34 o 
  -4  16  17       23.50       43.98     37.80 o 
  -3  16  17       18.84       50.17     36.51 o 
  -2  16  17       29.68        3.07     27.08 o 
  -1  16  17       63.82       48.11     33.55 o 
   0  16  17       31.99        9.52     28.53 o 
   1  16  17       66.46       81.64     40.73 o 
  -3  17  17       23.83        4.63     33.96 o 
  -2  17  17       34.05       65.98     34.66 o 
  -1  17  17        0.26       18.80     29.62 o 
   0  17  17      489.82      603.81     59.99 o 
  -7   0  18       51.64       54.86     49.83 o 
  -6   0  18      415.01      179.51    203.20 o 
  -5   0  18      372.32      381.63     57.79 o 
  -4   0  18      888.93      872.04     78.37 o 
  -3   0  18      199.58      206.81     55.21 o 
  -2   0  18        1.46        3.34     39.82 o 
  -1   0  18     4782.85     5125.08    116.18 o 
   0   0  18      186.85      178.43     58.96 o 
   1   0  18      886.34      980.91    104.30 o 
   2   0  18      101.75      166.13    100.86 o 
   3   0  18       74.88      102.57     64.05 o 
   4   0  18      150.54       61.11     77.60 o 
  -7   1  18       61.22       30.76     34.50 o 
  -6   1  18       93.14       67.54     36.81 o 
  -5   1  18      244.12      190.65     45.44 o 
  -4   1  18       74.80       93.56     36.01 o 
  -3   1  18      236.84      304.70     49.37 o 
  -2   1  18      123.68       72.26     43.51 o 
  -1   1  18      842.35      822.72     84.53 o 
   0   1  18        0.43       19.75     37.56 o 
   1   1  18        9.89       -0.64     29.72 o 
   2   1  18        7.59       21.66     37.58 o 
   3   1  18        0.98      -11.47     44.31 o 
   4   1  18       14.68       54.74     49.23 o 
  -7   2  18      259.29      138.41     51.06 o 
  -6   2  18      208.67      170.39     40.34 o 
  -5   2  18        6.12        2.47     25.75 o 
  -4   2  18      308.47      336.52     48.81 o 
  -3   2  18       28.96       39.61     45.30 o 
  -2   2  18       16.40       15.54     31.61 o 
  -1   2  18     1337.92     1598.03     60.78 o 
   0   2  18       12.57       23.27     40.92 o 
   1   2  18      830.06     1011.65     59.45 o 
   2   2  18       90.53      101.09     43.10 o 
   3   2  18       87.53       40.63     46.40 o 
   4   2  18       73.62       93.35     51.96 o 
  -7   3  18       61.01       44.60     33.54 o 
  -6   3  18       11.40        1.96     25.54 o 
  -5   3  18       32.39       26.31     30.64 o 
  -4   3  18       47.76       68.35     41.13 o 
  -3   3  18       33.74       65.14     41.38 o 
  -2   3  18       15.92       28.29     35.86 o 
  -1   3  18      136.21       86.05     37.41 o 
   0   3  18      153.23       98.88     39.69 o 
   1   3  18      128.36      168.78     51.29 o 
   2   3  18        0.17       60.18     64.97 o 
   3   3  18      193.42      242.33     52.94 o 
   4   3  18       25.14       48.33     53.80 o 
  -7   4  18       15.69       39.45     54.57 o 
  -6   4  18      638.69      827.71     43.49 o 
  -5   4  18       35.90        8.53     40.09 o 
  -4   4  18       67.74       88.71     35.04 o 
  -3   4  18      676.16      730.20     54.20 o 
  -2   4  18       65.53       64.25     38.37 o 
  -1   4  18      387.10      389.29     51.92 o 
   0   4  18       15.36       -5.87     32.57 o 
   1   4  18      660.30      670.48     55.48 o 
   2   4  18       39.29       83.02     42.03 o 
   3   4  18        1.98       25.88     43.84 o 
   4   4  18      283.61      319.72     88.92 o 
  -7   5  18       17.45       22.09     33.68 o 
  -6   5  18        3.11       -7.12     32.64 o 
  -5   5  18       16.97       23.57     30.75 o 
  -4   5  18        0.07        4.57     27.68 o 
  -3   5  18        1.31      -19.42     33.82 o 
  -2   5  18      281.91      286.22     50.11 o 
  -1   5  18      363.25      355.84     48.66 o 
   0   5  18      607.26      742.84     68.83 o 
   1   5  18      111.16       82.66     40.99 o 
   2   5  18        6.23       16.92     36.77 o 
   3   5  18        4.12       57.11     53.20 o 
   4   5  18       26.01       15.92     46.14 o 
  -7   6  18       28.36      -11.97     33.95 o 
  -6   6  18      854.90     1046.07     47.06 o 
  -5   6  18      305.53      365.29     46.66 o 
  -4   6  18     1482.77     1651.85     51.94 o 
  -3   6  18      574.06      639.05     60.88 o 
  -2   6  18     1562.01     1704.78     65.82 o 
  -1   6  18     1183.52     1251.89     58.86 o 
   0   6  18       83.28       78.63     39.46 o 
   1   6  18      942.09      972.66     60.12 o 
   2   6  18        4.59       19.58     45.13 o 
   3   6  18        1.98      -21.05     40.00 o 
   4   6  18      141.98      113.07     49.04 o 
  -7   7  18        9.88       21.98     31.81 o 
  -6   7  18       20.04       13.55     29.69 o 
  -5   7  18       31.32       15.53     28.10 o 
  -4   7  18        1.82       -1.81     31.25 o 
  -3   7  18       15.42      -15.94     29.93 o 
  -2   7  18       35.33        6.68     25.38 o 
  -1   7  18      186.41      183.86     41.78 o 
   0   7  18       23.67       33.73     40.32 o 
   1   7  18        6.88       15.37     41.43 o 
   2   7  18        0.06        8.46     40.31 o 
   3   7  18       60.15       44.47     49.93 o 
   4   7  18      168.00      118.48     37.02 o 
  -7   8  18       25.02       24.06     32.51 o 
  -6   8  18      164.40      170.25     37.89 o 
  -5   8  18      316.55      347.02     68.08 o 
  -4   8  18      309.86      275.17     54.84 o 
  -3   8  18       21.98       23.98     30.77 o 
  -2   8  18      123.14      129.39     36.47 o 
  -1   8  18     1779.88     1976.60     72.21 o 
   0   8  18      841.13      766.13    122.95 o 
   1   8  18       86.36       50.66     35.66 o 
   2   8  18      355.17      316.78     63.27 o 
   3   8  18       22.67       16.93     31.38 o 
   4   8  18       87.39       52.82     42.73 o 
  -6   9  18        5.90       17.63     30.77 o 
  -5   9  18       24.61       20.95     32.96 o 
  -4   9  18       12.95       27.76     28.61 o 
  -3   9  18        1.55        9.92     28.46 o 
  -2   9  18       86.17       80.21     39.57 o 
  -1   9  18       45.08       40.81     44.20 o 
   0   9  18       40.68        7.20     32.26 o 
   1   9  18        7.64       -7.94     30.81 o 
   2   9  18       12.83       -3.95     35.21 o 
   3   9  18       97.70      113.58     36.47 o 
  -6  10  18      356.48      348.80     92.83 o 
  -5  10  18        2.01       -2.57     25.19 o 
  -4  10  18        2.23       11.47     30.09 o 
  -3  10  18      143.44      108.30     39.75 o 
  -2  10  18       15.97       30.72     35.11 o 
  -1  10  18      195.88      126.04     57.63 o 
   0  10  18       18.42        4.51     28.90 o 
   1  10  18      274.49      187.67     41.68 o 
   2  10  18      191.27      145.78     41.39 o 
   3  10  18       39.24       23.54     33.05 o 
  -6  11  18       64.80       22.18     37.42 o 
  -5  11  18        0.37        3.59     31.13 o 
  -4  11  18       62.59       62.12     30.62 o 
  -3  11  18        0.75        2.18     31.91 o 
  -2  11  18       78.87       54.89     31.76 o 
  -1  11  18       11.84      -15.10     30.80 o 
   0  11  18        2.01       22.97     32.04 o 
   1  11  18        6.82       22.00     31.53 o 
   2  11  18        2.18       21.94     31.74 o 
   3  11  18        6.27       -9.23     34.74 o 
  -5  12  18       84.79       49.60     37.57 o 
  -4  12  18       19.39       21.00     29.18 o 
  -3  12  18       83.17       77.89     37.64 o 
  -2  12  18      174.30      210.83     42.78 o 
  -1  12  18      487.93      376.63     76.92 o 
   0  12  18       29.54       34.84     34.79 o 
   1  12  18      523.99      321.88    118.33 o 
   2  12  18       60.68       52.60     36.09 o 
  -5  13  18        3.75       -1.83     28.99 o 
  -4  13  18       25.63        9.46     28.80 o 
  -3  13  18       14.12       40.95     31.60 o 
  -2  13  18        2.91        2.91     25.27 o 
  -1  13  18        1.29       11.73     28.60 o 
   0  13  18       40.81       19.41     31.62 o 
   1  13  18        9.64       24.44     34.74 o 
   2  13  18      110.04       75.76     44.21 o 
  -4  14  18       21.46        8.87     27.78 o 
  -3  14  18      161.67      159.93     41.08 o 
  -2  14  18      213.23      196.77     39.39 o 
  -1  14  18      411.70      353.25     75.47 o 
   0  14  18       41.33       43.66     44.21 o 
   1  14  18       99.50       64.49     34.75 o 
  -3  15  18        5.16        1.11     20.03 o 
  -2  15  18        0.41       20.65     32.96 o 
  -1  15  18       81.86       60.95     40.68 o 
   0  15  18       57.04       63.75     36.66 o 
  -2  16  18      103.16      137.07     49.18 o 
  -1  16  18      147.96      145.39     44.22 o 
  -7   1  19        3.56       27.80     33.58 o 
  -6   1  19       48.49       20.10     38.74 o 
  -5   1  19      413.04      364.82     79.91 o 
  -4   1  19      816.23      832.56     54.13 o 
  -3   1  19      227.75      224.40     42.58 o 
  -2   1  19      391.30      334.28     45.87 o 
  -1   1  19     1093.51     1080.14     73.94 o 
   0   1  19      531.61      450.45     97.58 o 
   1   1  19       68.50       53.95     43.46 o 
   2   1  19      111.09       87.20     49.61 o 
   3   1  19      140.65      174.03     56.49 o 
  -6   2  19       44.42       25.87     35.97 o 
  -5   2  19      287.26      233.32     57.99 o 
  -4   2  19       85.20       68.15     45.32 o 
  -3   2  19      267.90      227.31     58.09 o 
  -2   2  19      131.53      107.47     49.43 o 
  -1   2  19      260.55      252.52     61.57 o 
   0   2  19      239.40      183.34     54.05 o 
   1   2  19       34.22      -13.68     39.20 o 
   2   2  19       81.56      139.35     47.68 o 
   3   2  19      189.51      151.39     58.22 o 
  -6   3  19       19.58       21.26     30.14 o 
  -5   3  19        1.40       18.81     38.85 o 
  -4   3  19      534.13      499.32     51.86 o 
  -3   3  19       37.79       37.62     35.28 o 
  -2   3  19      109.15      108.91     46.67 o 
  -1   3  19      418.07      256.41     67.49 o 
   0   3  19      426.56      469.55    103.66 o 
   1   3  19      134.92      114.47     48.33 o 
   2   3  19      112.06       87.40     49.31 o 
   3   3  19       20.19       44.01     51.67 o 
  -6   4  19        7.53       14.43     33.95 o 
  -5   4  19       67.48       30.36     37.26 o 
  -4   4  19        0.19       28.23     36.42 o 
  -3   4  19       34.61       35.02     38.56 o 
  -2   4  19        9.17       -6.54     31.17 o 
  -1   4  19       25.89       29.46     40.05 o 
   0   4  19      143.85       84.93     42.10 o 
   1   4  19       35.37       44.36     55.97 o 
   2   4  19        0.02       38.29     45.36 o 
   3   4  19        0.59      -69.14     64.25 o 
  -6   5  19       40.76        6.74     29.61 o 
  -5   5  19      154.63       98.71     41.29 o 
  -4   5  19       85.42       59.81     38.25 o 
  -3   5  19      583.33      441.88    105.17 o 
  -2   5  19        0.48        7.82     32.03 o 
  -1   5  19      796.70      773.07    183.45 o 
   0   5  19       47.28       40.93     45.62 o 
   1   5  19       30.97       31.56     43.38 o 
   2   5  19      233.08      221.40     71.25 o 
   3   5  19       63.45       89.60     48.15 o 
  -6   6  19        0.53        8.49     32.34 o 
  -5   6  19        0.01       15.23     34.24 o 
  -4   6  19        0.09      -34.22     36.11 o 
  -3   6  19        4.65       -5.69     34.44 o 
  -2   6  19        4.47       -4.66     43.20 o 
  -1   6  19      218.06      114.76     55.66 o 
   0   6  19      135.18       92.04     46.88 o 
   1   6  19       16.98       -0.43     31.37 o 
   2   6  19        3.89       -0.22     34.71 o 
   3   6  19        7.70       12.93     41.31 o 
  -6   7  19       78.99       51.25     35.73 o 
  -5   7  19     1975.09     2142.69     79.55 o 
  -4   7  19      246.48      148.28     38.32 o 
  -3   7  19      754.67      757.02     67.10 o 
  -2   7  19       13.05        7.25     29.12 o 
  -1   7  19     1016.38     1030.00     56.50 o 
   0   7  19      122.87       97.60     52.48 o 
   1   7  19      115.46      150.78     51.19 o 
   2   7  19      134.94      122.20     48.25 o 
   3   7  19      111.45      124.64     69.58 o 
  -6   8  19       11.02        9.01     37.60 o 
  -5   8  19       29.64        7.25     28.50 o 
  -4   8  19       11.54       -3.68     32.39 o 
  -3   8  19      208.19      139.54     41.28 o 
  -2   8  19       23.07       22.85     31.72 o 
  -1   8  19       21.82       18.54     31.57 o 
   0   8  19       38.03       59.99     37.23 o 
   1   8  19        5.86      -10.94     32.74 o 
   2   8  19       19.16       14.15     32.44 o 
  -5   9  19       47.19       34.64     34.49 o 
  -4   9  19       37.36       47.65     37.21 o 
  -3   9  19      402.73      374.38     55.19 o 
  -2   9  19        9.44       13.37     31.58 o 
  -1   9  19       82.67       86.01     41.30 o 
   0   9  19      154.41      104.32     46.19 o 
   1   9  19        3.26       22.33     38.13 o 
   2   9  19      399.04      398.22     86.58 o 
  -5  10  19       39.00       29.89     32.61 o 
  -4  10  19       45.96       22.57     37.07 o 
  -3  10  19       24.10       -2.16     29.46 o 
  -2  10  19       71.38       93.16     37.76 o 
  -1  10  19        1.21       -6.86     29.29 o 
   0  10  19        0.78        9.89     30.97 o 
   1  10  19      111.65       97.13     41.26 o 
   2  10  19       36.94       29.33     41.34 o 
  -4  11  19       27.44       19.30     29.58 o 
  -3  11  19        1.85      -15.38     30.22 o 
  -2  11  19       15.86        9.42     31.87 o 
  -1  11  19      262.33      202.28     72.79 o 
   0  11  19      570.90      439.64    133.20 o 
   1  11  19       58.02       82.11     36.43 o 
  -4  12  19       14.27       -2.99     26.77 o 
  -3  12  19       18.07       23.60     37.62 o 
  -2  12  19       53.62       66.99     43.46 o 
  -1  12  19       15.93        7.60     31.11 o 
   0  12  19        0.00       -8.37     36.21 o 
   1  12  19       19.99       22.20     36.90 o 
  -3  13  19      132.71      165.49     46.30 o 
  -2  13  19      124.49      115.97     37.11 o 
  -1  13  19      259.34      201.36     45.75 o 
   0  13  19      118.85       81.85     44.50 o 
  -5   0  20      130.78       48.13     52.96 o 
  -4   0  20     3309.72     3628.86    222.51 o 
  -3   0  20      124.65      114.57    119.75 o 
  -2   0  20      442.22      323.04    250.71 o 
  -1   0  20        0.59        5.92     57.55 o 
   0   0  20      580.37      568.12    362.74 o 
   1   0  20       84.37       40.89     60.17 o 
   2   0  20        1.16      -16.86     59.43 o 
  -5   1  20       73.99       84.46     47.16 o 
  -4   1  20      298.48      185.66     92.56 o 
  -3   1  20      134.65       36.79     40.69 o 
  -2   1  20        1.48       21.53     39.43 o 
  -1   1  20        5.02       25.33     42.51 o 
   0   1  20       27.59       17.42     41.51 o 
   1   1  20        6.61       17.26     44.20 o 
   2   1  20       18.87       12.01     48.87 o 
  -5   2  20       52.39       49.37     44.76 o 
  -4   2  20       80.82       57.43     42.26 o 
  -3   2  20      155.76       92.41     55.83 o 
  -2   2  20      647.56      532.81    221.25 o 
  -1   2  20       27.31        5.85     34.45 o 
   0   2  20      709.33      430.40    202.51 o 
   1   2  20       47.02       25.03     49.07 o 
   2   2  20        2.76        9.70     42.90 o 
  -5   3  20       14.44        4.08     30.97 o 
  -4   3  20       24.93       19.09     46.45 o 
  -3   3  20       40.85       64.05     43.28 o 
  -2   3  20       95.55       46.98     44.71 o 
  -1   3  20        0.01       11.55     47.07 o 
   0   3  20       39.93       24.42     40.07 o 
   1   3  20       42.06       11.29     43.01 o 
   2   3  20      396.80      397.71    100.31 o 
  -5   4  20       36.91        5.37     36.56 o 
  -4   4  20       25.98       37.99     40.95 o 
  -3   4  20        5.07        3.33     35.75 o 
  -2   4  20      175.93      105.58     65.79 o 
  -1   4  20       55.99       31.75     39.47 o 
   0   4  20      125.91      108.95     62.46 o 
   1   4  20      196.86      219.57     60.62 o 
   2   4  20       28.99       13.15     41.89 o 
  -5   5  20       42.01       15.82     34.62 o 
  -4   5  20       88.22       57.61     42.25 o 
  -3   5  20      178.28      151.50     47.05 o 
  -2   5  20       26.44       28.24     41.68 o 
  -1   5  20       27.56       23.44     42.17 o 
   0   5  20       10.47      -17.62     39.00 o 
   1   5  20       19.10       -9.56     51.46 o 
   2   5  20       13.08        6.06     46.80 o 
  -5   6  20     1192.16     1299.28     59.21 o 
  -4   6  20      558.25      436.65     72.02 o 
  -3   6  20      484.25      551.03     84.97 o 
  -2   6  20      522.29      442.39     90.77 o 
  -1   6  20      114.86       44.84     44.35 o 
   0   6  20      244.63      233.26     72.95 o 
   1   6  20       25.17       34.68     52.31 o 
  -4   7  20       75.99       47.85     38.60 o 
  -3   7  20       42.20       37.93     37.23 o 
  -2   7  20       19.03       12.26     38.71 o 
  -1   7  20       16.19       -9.21     44.38 o 
   0   7  20       23.75       19.82     43.75 o 
   1   7  20      118.50       64.26     45.98 o 
  -4   8  20      306.49      242.55     55.56 o 
  -3   8  20      679.54      601.92    101.67 o 
  -2   8  20       50.76       26.88     42.19 o 
  -1   8  20       25.00       50.83     44.54 o 
   0   8  20      324.70      240.33     92.94 o 
   1   8  20      113.90      108.71     40.51 o 
  -3   9  20        5.03       13.46     31.65 o 
  -2   9  20        5.49       14.37     35.99 o 
  -1   9  20        0.91      -26.04     34.64 o 
   0   9  20       46.49       23.39     44.97 o 
  -3  10  20        0.28       10.65     38.70 o 
  -2  10  20       93.78       86.01     40.27 o 
  -1  10  20        0.80       22.17     33.99 o 
  -4   1  21     1394.39     1327.01    228.48 o 
  -3   1  21       62.81       17.52     41.16 o 
  -2   1  21      197.63      113.29     68.81 o 
  -1   1  21       70.75       41.62     46.74 o 
   0   1  21       38.95        4.96     41.81 o 
  -3   2  21       33.88       34.29     43.29 o 
  -2   2  21        0.01       10.28     40.26 o 
  -1   2  21        2.85        4.75     36.31 o 
   0   2  21      100.37       87.32     49.10 o 
  -3   3  21      109.24       49.16     54.99 o 
  -2   3  21      191.68      118.02     52.86 o 
  -1   3  21      124.80       81.74     47.08 o 
   0   3  21       26.26       34.20     57.03 o 
  -3   4  21       16.06       24.89     43.21 o 
  -2   4  21       16.07      -13.70     45.33 o 
  -1   4  21        0.01       -0.51     51.43 o 
   0   4  21        0.35       19.70     41.39 o 
  -3   5  21       10.09       26.03     39.39 o 
  -2   5  21      158.53       88.98     54.23 o 
  -1   5  21       81.40       43.85     47.03 o 
                                                 
